# Supplementary material for: Crystal structures and hydrogen bonding in the anhydrous tryptaminium salts of the isomeric (2,4-di­chloro­phen­oxy)acetic and (3,5-di­chloro­phen­oxy)acetic acids
Source: Acta Crystallogr E Crystallogr Commun. 2015 May 23;71(Pt 6):671–4. doi: 10.1107/S205698901500907X (PMC4459305; doi:10.1107/S205698901500907X)
Supplement: Supplementary file 1 [file e-71-00671-sup1.cif]

##############################################################################
#                                                                            #
# This CIF contains the data in a paper accepted for publication in          #
# Acta Crystallographica Section E. It conforms to the requirements of       #
# Notes for Authors for Acta Crystallographica Section E, and has been       #
# peer reviewed under the auspices of the IUCr Commission on Journals.       #
#                                                                            #
# Full details of the Crystallographic Information File format               #
# are given in the paper "The Crystallographic Information File (CIF):       #
# a New Standard Archive File for Crystallography" by S. R. Hall, F. H.      #
# Allen and I. D. Brown [Acta Cryst. (1991), A47, 655-685].                  #
#                                                                            #
# The current version of the core CIF dictionary is obtainable from          #
# ftp://ftp.iucr.org/pub/cif_core.dic.                                       #
#                                                                            #
# Software is freely available for graphical display of the structure(s)     #
# in this CIF. For information consult the CIF software page                 #
# http://www.iucr.org/resources/cif/software.                                #
#                                                                            #
# This file may be used for bona fide research purposes within the           #
# scientific community so long as proper attribution is given to the journal # 
# article from which it was obtained.                                        #
#                                                                            #
##############################################################################
data_global
_audit_creation_method     ' SHELXL97 (Sheldrick, 2008)'
_journal_date_recd_electronic     2015-05-06
_journal_date_accepted     2015-05-11
_journal_name_full     'Acta Crystallographica, Section E'
_journal_year     2015
_journal_volume     71
_journal_issue      6
_journal_page_first     671
_journal_page_last     674
_journal_paper_category     GO
_journal_paper_doi     10.1107/S205698901500907X
_journal_coeditor_code     SJ5460
_publ_contact_author_name     'Dr Graham Smith'
_publ_contact_author_address
;
    Science and Engineering Faculty
    Queensland University of Technology
    GPO Box 2434, Brisbane, Queensland 4001,
    Australia
;
_publ_contact_author_email     g.smith@qut.edu.au
_publ_contact_author_fax     ' 61 7 3138 1804 '
_publ_contact_author_phone     ' 61 7 3300 2667 '
_publ_section_title
;
Crystal structures and hydrogen bonding in the anhydrous tryptaminium salts of
the isomeric (2,4-dichlorophenoxy)acetic and (3,5-dichlorophenoxy)acetic
acids
;
loop_
    _publ_author_name
    _publ_author_address
    ' Graham Smith '
;
  Science and Engineering Faculty
  Queensland University of Technology
  GPO Box 2434, Brisbane, Queensland 4001,
  Australia
;
    ' Daniel E. Lynch'
;
 Exilica Ltd.
 The Technocentre
 Puma Way
 Coventry CV1 2TT
 England
;
_publ_section_synopsis
;
The anhydrous tryptaminium salts of isomeric (2,4-dichlorophenoxy)acetic acid
and (3,5-dichlorophenoxy)acetic acid give one-dimensional hydrogen-bonded
chain structures which differ both in their cation--anion conformations and
modes of inter-ion interaction.
;
data_I
_database_code_depnum_ccdc_archive 'CCDC 1400284'
_audit_creation_method     SHELXL-97
_chemical_name_systematic
;
2-(1<i>H</i>-Indol-3-yl)ethanaminium (2,4-dichlorophenoxy)acetate
;
_chemical_name_common     'tryptaminium (2,4-dichlorophenoxy)acetate'
_chemical_formula_moiety     'C10 H13 N2 +, C8 H5 Cl2 O3 -'
_chemical_formula_sum     'C18 H18 Cl2 N2 O3'
_chemical_formula_iupac     'C10 H13 N2 +, C8 H5 Cl2 O3 -'
_chemical_formula_weight     381.25
_chemical_melting_point     ?
_symmetry_cell_setting     monoclinic
_symmetry_space_group_name_H-M     'P 21'
_symmetry_space_group_name_Hall     'P 2yb'
loop_
    _symmetry_equiv_pos_as_xyz
    'x, y, z'
    '-x, y+1/2, -z'
_cell_length_a     8.9818(11)
_cell_length_b     6.8899(7)
_cell_length_c     14.6850(15)
_cell_angle_alpha     90.00
_cell_angle_beta     93.565(9)
_cell_angle_gamma     90.00
_cell_volume     907.00(17)
_cell_formula_units_Z     2
_cell_measurement_reflns_used     940
_cell_measurement_theta_min     3.76
_cell_measurement_theta_max     23.99
_cell_measurement_temperature     200(2)
_exptl_crystal_description     'needle'
_exptl_crystal_colour     'colourless'
_exptl_crystal_size_max     0.50
_exptl_crystal_size_mid     0.15
_exptl_crystal_size_min     0.05
_exptl_crystal_density_diffrn     1.396
_exptl_crystal_density_meas     ?
_exptl_crystal_density_method     'not measured'
_exptl_crystal_F_000     396
_exptl_absorpt_coefficient_mu     0.377
_exptl_absorpt_correction_type     multi-scan
_exptl_absorpt_process_details
;
(CrysAlis PRO; Agilent, 2013)
;
_exptl_absorpt_correction_T_min     0.940
_exptl_absorpt_correction_T_max     0.990
_exptl_special_details
;
;
_diffrn_ambient_temperature     200(2)
_diffrn_radiation_type     MoK\a
_diffrn_radiation_wavelength     0.71073
_diffrn_radiation_source     'Enhance (Mo) X-ray source'
_diffrn_radiation_monochromator     graphite
_diffrn_measurement_device_type     'Oxford Diffraction Gemini-S CCD-detector'
_diffrn_measurement_method     '\w scans'
_diffrn_detector_area_resol_mean     16.077
_diffrn_reflns_number     3991
_diffrn_reflns_av_R_equivalents     0.0347
_diffrn_reflns_av_sigmaI/netI     0.0699
_diffrn_reflns_theta_min     3.27
_diffrn_reflns_theta_max     25.99
_diffrn_reflns_theta_full     25.99
_diffrn_measured_fraction_theta_max     0.997
_diffrn_measured_fraction_theta_full     0.997
_diffrn_reflns_limit_h_min     -10
_diffrn_reflns_limit_h_max     11
_diffrn_reflns_limit_k_min     -7
_diffrn_reflns_limit_k_max     8
_diffrn_reflns_limit_l_min     -17
_diffrn_reflns_limit_l_max     18
_diffrn_standards_number     0
_diffrn_standards_interval_count     .
_diffrn_standards_interval_time     .
_diffrn_standards_decay_%     ?
_refine_special_details
;
 Refinement of F^2^ against ALL reflections.  The weighted R-factor wR and
 goodness of fit S are based on F^2^, conventional R-factors R are based
 on F, with F set to zero for negative F^2^. The threshold expression of
 F^2^ > 2sigma(F^2^) is used only for calculating R-factors(gt) etc. and is
 not relevant to the choice of reflections for refinement.  R-factors based
 on F^2^ are statistically about twice as large as those based on F, and R-
 factors based on ALL data will be even larger.
;
_reflns_number_total     2896
_reflns_number_gt     2299
_reflns_threshold_expression     I>2\s(I)
_refine_ls_structure_factor_coef     Fsqd
_refine_ls_matrix_type     full
_refine_ls_R_factor_all     0.0847
_refine_ls_R_factor_gt     0.0677
_refine_ls_wR_factor_gt     0.1628
_refine_ls_wR_factor_ref     0.1868
_refine_ls_goodness_of_fit_ref     1.064
_refine_ls_restrained_S_all     1.064
_refine_ls_number_reflns     2896
_refine_ls_number_parameters     226
_refine_ls_number_restraints     1
_refine_ls_hydrogen_treatment     mixed
_refine_ls_weighting_scheme     calc
_refine_ls_weighting_details
         'calc w=1/[\s^2^(Fo^2^)+(0.0918P)^2^+0.3461P] where P=(Fo^2^+2Fc^2^)/3'
_atom_sites_solution_hydrogens     geom
_atom_sites_solution_primary     direct
_atom_sites_solution_secondary     difmap
_refine_ls_shift/su_max     0.000
_refine_ls_shift/su_mean     0.000
_refine_diff_density_max     0.372
_refine_diff_density_min     -0.261
_refine_ls_extinction_method     none
_refine_ls_extinction_coef     ?
_refine_ls_abs_structure_details
;
Flack (1983)
;
_refine_ls_abs_structure_Flack     0.45(15)
loop_
    _atom_type_symbol
    _atom_type_description
    _atom_type_scat_dispersion_real
    _atom_type_scat_dispersion_imag
    _atom_type_scat_source
    'C' 'C' 0.0033 0.0016
                         'International Tables Vol C Tables 4.2.6.8 and 6.1.1.4'
    'H' 'H' 0.0000 0.0000
                         'International Tables Vol C Tables 4.2.6.8 and 6.1.1.4'
    'N' 'N' 0.0061 0.0033
                         'International Tables Vol C Tables 4.2.6.8 and 6.1.1.4'
    'O' 'O' 0.0106 0.0060
                         'International Tables Vol C Tables 4.2.6.8 and 6.1.1.4'
    'Cl' 'Cl' 0.1484 0.1585
                         'International Tables Vol C Tables 4.2.6.8 and 6.1.1.4'
_computing_data_collection
;
CrysAlis PRO (Agilent, 2013)
;
_computing_cell_refinement
;
CrysAlis PRO (Agilent, 2013)
;
_computing_data_reduction
;
CrysAlis PRO (Agilent, 2013)
;
_computing_structure_solution
;
SIR92 (Altomare <i>et al.</i>, 1993)
;
_computing_structure_refinement
;
SHELX97 (Sheldrick, 2008) within WinGX (Farrugia, 2012)
;
_computing_molecular_graphics
;
PLATON (Spek, 2009)
;
_computing_publication_material
;
PLATON (Spek, 2009)
;
loop_
    _atom_site_type_symbol
    _atom_site_label
    _atom_site_fract_x
    _atom_site_fract_y
    _atom_site_fract_z
    _atom_site_U_iso_or_equiv
    _atom_site_thermal_displace_type
    _atom_site_calc_flag
    _atom_site_refinement_flags
    _atom_site_occupancy
    _atom_site_disorder_assembly
    _atom_site_disorder_group
    Cl Cl2B 0.28249(19) 0.2639(3) 0.84021(11) 0.0625(6) Uani d . 1.000 . .
    Cl Cl4B 0.8117(2) 0.2352(4) 1.03185(12) 0.0817(8) Uani d . 1.000 . .
    O O11B 0.3858(5) 0.6285(7) 0.7750(3) 0.0565(16) Uani d . 1.000 . .
    O O13B 0.5619(4) 0.6213(5) 0.6335(3) 0.0378(12) Uani d . 1.000 . .
    O O14B 0.5207(4) 0.9327(5) 0.6033(3) 0.0346(11) Uani d . 1.000 . .
    C C1B 0.4889(7) 0.5483(10) 0.8340(4) 0.0444(19) Uani d . 1.000 . .
    C C2B 0.4569(7) 0.3677(10) 0.8717(4) 0.047(2) Uani d . 1.000 . .
    C C3B 0.5495(7) 0.2673(11) 0.9322(3) 0.049(2) Uani d . 1.000 . .
    C C4B 0.6859(8) 0.3564(12) 0.9564(4) 0.057(3) Uani d . 1.000 . .
    C C5B 0.7253(7) 0.5320(11) 0.9216(4) 0.051(2) Uani d . 1.000 . .
    C C6B 0.6281(8) 0.6256(11) 0.8585(4) 0.055(2) Uani d . 1.000 . .
    C C12B 0.4160(7) 0.8064(9) 0.7333(4) 0.045(2) Uani d . 1.000 . .
    C C13B 0.5129(5) 0.7839(8) 0.6498(3) 0.0290(17) Uani d . 1.000 . .
    N N1A 0.7673(5) 1.3071(7) 0.6100(3) 0.0397(16) Uani d D 1.000 . .
    N N32A 0.6027(5) 0.7972(7) 0.4326(3) 0.0317(14) Uani d D 1.000 . .
    C C2A 0.7670(5) 1.2445(7) 0.5215(3) 0.0262(14) Uani d . 1.000 . .
    C C3A 0.8329(5) 1.0707(7) 0.5166(3) 0.0274(16) Uani d . 1.000 . .
    C C4A 0.9521(6) 0.8575(9) 0.6506(4) 0.0410(17) Uani d . 1.000 . .
    C C5A 0.9790(7) 0.8583(11) 0.7434(4) 0.052(2) Uani d . 1.000 . .
    C C6A 0.9345(8) 1.0100(12) 0.7973(5) 0.060(3) Uani d . 1.000 . .
    C C7A 0.8638(7) 1.1725(11) 0.7595(4) 0.055(2) Uani d . 1.000 . .
    C C8A 0.8359(6) 1.1754(9) 0.6647(4) 0.0388(19) Uani d . 1.000 . .
    C C9A 0.8793(5) 1.0155(8) 0.6100(4) 0.0296(16) Uani d . 1.000 . .
    C C31A 0.8527(6) 0.9501(7) 0.4333(3) 0.0304(17) Uani d . 1.000 . .
    C C32A 0.7656(5) 0.7611(8) 0.4290(3) 0.0296(16) Uani d . 1.000 . .
    H H3B 0.52290 0.14500 0.95620 0.0580 Uiso c R 1.000 . .
    H H5B 0.81840 0.58950 0.94030 0.0620 Uiso c R 1.000 . .
    H H6B 0.65760 0.74420 0.83190 0.0660 Uiso c R 1.000 . .
    H H12B 0.46840 0.89250 0.77880 0.0550 Uiso c R 1.000 . .
    H H13B 0.32040 0.86940 0.71320 0.0550 Uiso c R 1.000 . .
    H H1A 0.743(7) 1.423(5) 0.627(4) 0.0480 Uiso d D 1.000 . .
    H H2A 0.72550 1.31490 0.47040 0.0310 Uiso c R 1.000 . .
    H H4A 0.98260 0.75130 0.61500 0.0490 Uiso c R 1.000 . .
    H H5A 1.02980 0.75130 0.77180 0.0620 Uiso c R 1.000 . .
    H H6A 0.95280 1.00250 0.86160 0.0720 Uiso c R 1.000 . .
    H H7A 0.83540 1.27770 0.79650 0.0660 Uiso c R 1.000 . .
    H H30B 0.96010 0.91970 0.43050 0.0360 Uiso c R 1.000 . .
    H H31B 0.82230 1.02830 0.37880 0.0360 Uiso c R 1.000 . .
    H H32B 0.78460 0.69190 0.37180 0.0360 Uiso c R 1.000 . .
    H H33B 0.80010 0.67720 0.48090 0.0360 Uiso c R 1.000 . .
    H H34A 0.559(6) 0.684(5) 0.419(3) 0.0380 Uiso d D 1.000 . .
    H H35A 0.581(6) 0.883(6) 0.388(3) 0.0380 Uiso d D 1.000 . .
    H H36A 0.581(6) 0.828(8) 0.4889(19) 0.0380 Uiso d D 1.000 . .
loop_
    _atom_site_aniso_label
    _atom_site_aniso_U_11
    _atom_site_aniso_U_22
    _atom_site_aniso_U_33
    _atom_site_aniso_U_12
    _atom_site_aniso_U_13
    _atom_site_aniso_U_23
    Cl2B 0.0639(11) 0.0664(11) 0.0572(10) -0.0152(10) 0.0030(7) -0.0014(9)
    Cl4B 0.0779(13) 0.1142(19) 0.0512(10) 0.0072(13) -0.0110(8) 0.0160(11)
    O11B 0.055(3) 0.064(3) 0.051(2) 0.004(2) 0.007(2) 0.017(2)
    O13B 0.044(2) 0.024(2) 0.045(2) 0.0037(17) -0.0007(17) 0.0043(16)
    O14B 0.0250(19) 0.029(2) 0.050(2) -0.0007(16) 0.0030(15) 0.0017(17)
    C1B 0.047(3) 0.055(4) 0.032(3) 0.005(3) 0.009(2) -0.002(3)
    C2B 0.063(4) 0.050(4) 0.029(3) 0.004(3) 0.009(3) -0.005(3)
    C3B 0.069(4) 0.049(4) 0.029(3) -0.005(3) 0.011(2) 0.004(3)
    C4B 0.069(5) 0.074(5) 0.028(3) 0.007(4) 0.012(3) 0.005(3)
    C5B 0.036(3) 0.064(5) 0.054(4) -0.010(3) 0.004(3) -0.008(4)
    C6B 0.059(4) 0.059(4) 0.047(4) 0.000(4) 0.008(3) 0.004(3)
    C12B 0.048(4) 0.042(4) 0.047(3) 0.016(3) 0.010(3) 0.015(3)
    C13B 0.028(3) 0.025(3) 0.033(3) 0.006(2) -0.0060(18) -0.002(2)
    N1A 0.031(2) 0.028(3) 0.060(3) 0.004(2) 0.003(2) -0.009(2)
    N32A 0.024(2) 0.035(3) 0.036(2) -0.003(2) 0.0010(17) 0.000(2)
    C2A 0.019(2) 0.016(2) 0.043(3) -0.004(2) -0.0016(18) 0.001(2)
    C3A 0.018(2) 0.023(3) 0.041(3) 0.000(2) 0.0008(19) -0.004(2)
    C4A 0.030(3) 0.043(3) 0.050(3) 0.013(3) 0.003(2) 0.003(3)
    C5A 0.042(3) 0.062(4) 0.050(4) 0.013(3) -0.008(3) 0.000(3)
    C6A 0.068(5) 0.072(5) 0.041(4) -0.016(4) 0.003(3) -0.002(4)
    C7A 0.045(4) 0.075(5) 0.045(3) 0.003(4) 0.009(3) -0.012(3)
    C8A 0.027(3) 0.044(4) 0.046(3) -0.002(3) 0.008(2) -0.005(3)
    C9A 0.020(2) 0.027(3) 0.042(3) -0.005(2) 0.0047(19) -0.003(2)
    C31A 0.026(3) 0.030(3) 0.035(3) -0.002(2) 0.001(2) -0.004(2)
    C32A 0.025(2) 0.023(3) 0.041(3) -0.001(2) 0.0029(19) -0.001(2)
_geom_special_details
;
 Bond distances, angles etc. have been calculated using the
 rounded fractional coordinates. All su's are estimated
 from the variances of the (full) variance-covariance matrix.
 The cell esds are taken into account in the estimation of
 distances, angles and torsion angles
;
loop_
    _geom_bond_atom_site_label_1
    _geom_bond_atom_site_label_2
    _geom_bond_site_symmetry_1
    _geom_bond_site_symmetry_2
    _geom_bond_distance
    _geom_bond_publ_flag
    Cl2B C2B . . 1.758(7) no
    Cl4B C4B . . 1.745(7) no
    O11B C1B . . 1.347(8) no
    O11B C12B . . 1.404(8) no
    O13B C13B . . 1.233(6) no
    O14B C13B . . 1.236(6) no
    N1A C8A . . 1.337(8) no
    N1A C2A . . 1.369(6) no
    N32A C32A . . 1.488(6) no
    N1A H1A . . 0.87(4) no
    N32A H34A . . 0.89(4) no
    N32A H36A . . 0.89(3) no
    N32A H35A . . 0.90(4) no
    C1B C2B . . 1.399(9) no
    C1B C6B . . 1.386(10) no
    C2B C3B . . 1.367(9) no
    C3B C4B . . 1.396(10) no
    C4B C5B . . 1.369(11) no
    C5B C6B . . 1.391(9) no
    C12B C13B . . 1.555(7) no
    C3B H3B . . 0.9500 no
    C5B H5B . . 0.9500 no
    C6B H6B . . 0.9500 no
    C12B H13B . . 0.9900 no
    C12B H12B . . 0.9900 no
    C2A C3A . . 1.340(7) no
    C3A C9A . . 1.459(7) no
    C3A C31A . . 1.499(6) no
    C4A C5A . . 1.369(8) no
    C4A C9A . . 1.386(8) no
    C5A C6A . . 1.385(10) no
    C6A C7A . . 1.386(11) no
    C7A C8A . . 1.399(8) no
    C8A C9A . . 1.432(8) no
    C31A C32A . . 1.518(7) no
    C2A H2A . . 0.9500 no
    C4A H4A . . 0.9500 no
    C5A H5A . . 0.9500 no
    C6A H6A . . 0.9500 no
    C7A H7A . . 0.9500 no
    C31A H30B . . 0.9900 no
    C31A H31B . . 0.9900 no
    C32A H32B . . 0.9900 no
    C32A H33B . . 0.9900 no
loop_
    _geom_angle_atom_site_label_1
    _geom_angle_atom_site_label_2
    _geom_angle_atom_site_label_3
    _geom_angle_site_symmetry_1
    _geom_angle_site_symmetry_2
    _geom_angle_site_symmetry_3
    _geom_angle
    _geom_angle_publ_flag
    C1B O11B C12B . . . 119.7(5) no
    C2A N1A C8A . . . 109.3(5) no
    C8A N1A H1A . . . 125(4) no
    C2A N1A H1A . . . 125(4) no
    C32A N32A H35A . . . 105(3) no
    H34A N32A H36A . . . 107(5) no
    C32A N32A H36A . . . 110(3) no
    H34A N32A H35A . . . 110(4) no
    C32A N32A H34A . . . 105(3) no
    H35A N32A H36A . . . 118(4) no
    O11B C1B C2B . . . 118.0(6) no
    C2B C1B C6B . . . 116.3(6) no
    O11B C1B C6B . . . 125.6(6) no
    Cl2B C2B C1B . . . 117.4(5) no
    C1B C2B C3B . . . 125.2(6) no
    Cl2B C2B C3B . . . 117.5(5) no
    C2B C3B C4B . . . 115.6(6) no
    Cl4B C4B C5B . . . 119.2(5) no
    Cl4B C4B C3B . . . 118.3(6) no
    C3B C4B C5B . . . 122.5(6) no
    C4B C5B C6B . . . 119.5(6) no
    C1B C6B C5B . . . 120.9(7) no
    O11B C12B C13B . . . 112.9(5) no
    O13B C13B O14B . . . 127.8(5) no
    O13B C13B C12B . . . 117.9(5) no
    O14B C13B C12B . . . 114.0(5) no
    C2B C3B H3B . . . 122.00 no
    C4B C3B H3B . . . 122.00 no
    C6B C5B H5B . . . 120.00 no
    C4B C5B H5B . . . 120.00 no
    C1B C6B H6B . . . 120.00 no
    C5B C6B H6B . . . 120.00 no
    O11B C12B H13B . . . 109.00 no
    C13B C12B H13B . . . 109.00 no
    H12B C12B H13B . . . 108.00 no
    C13B C12B H12B . . . 109.00 no
    O11B C12B H12B . . . 109.00 no
    N1A C2A C3A . . . 111.0(4) no
    C2A C3A C9A . . . 106.5(4) no
    C2A C3A C31A . . . 127.9(4) no
    C9A C3A C31A . . . 125.6(4) no
    C5A C4A C9A . . . 118.3(6) no
    C4A C5A C6A . . . 122.2(7) no
    C5A C6A C7A . . . 121.5(6) no
    C6A C7A C8A . . . 117.3(6) no
    N1A C8A C9A . . . 108.5(5) no
    C7A C8A C9A . . . 120.6(6) no
    N1A C8A C7A . . . 130.9(6) no
    C3A C9A C4A . . . 135.2(5) no
    C3A C9A C8A . . . 104.8(5) no
    C4A C9A C8A . . . 120.1(5) no
    C3A C31A C32A . . . 115.0(4) no
    N32A C32A C31A . . . 111.1(4) no
    N1A C2A H2A . . . 125.00 no
    C3A C2A H2A . . . 125.00 no
    C5A C4A H4A . . . 121.00 no
    C9A C4A H4A . . . 121.00 no
    C4A C5A H5A . . . 119.00 no
    C6A C5A H5A . . . 119.00 no
    C5A C6A H6A . . . 119.00 no
    C7A C6A H6A . . . 119.00 no
    C6A C7A H7A . . . 121.00 no
    C8A C7A H7A . . . 121.00 no
    C3A C31A H30B . . . 108.00 no
    C3A C31A H31B . . . 109.00 no
    C32A C31A H30B . . . 109.00 no
    C32A C31A H31B . . . 109.00 no
    H30B C31A H31B . . . 108.00 no
    N32A C32A H32B . . . 109.00 no
    N32A C32A H33B . . . 109.00 no
    C31A C32A H32B . . . 109.00 no
    C31A C32A H33B . . . 109.00 no
    H32B C32A H33B . . . 108.00 no
loop_
    _geom_torsion_atom_site_label_1
    _geom_torsion_atom_site_label_2
    _geom_torsion_atom_site_label_3
    _geom_torsion_atom_site_label_4
    _geom_torsion_site_symmetry_1
    _geom_torsion_site_symmetry_2
    _geom_torsion_site_symmetry_3
    _geom_torsion_site_symmetry_4
    _geom_torsion
    _geom_torsion_publ_flag
    C12B O11B C1B C2B . . . . -177.8(5) no
    C12B O11B C1B C6B . . . . -0.5(9) no
    C1B O11B C12B C13B . . . . 81.2(6) no
    C8A N1A C2A C3A . . . . 0.9(6) no
    C2A N1A C8A C7A . . . . -179.8(6) no
    C2A N1A C8A C9A . . . . -1.7(6) no
    C6B C1B C2B C3B . . . . 2.3(10) no
    O11B C1B C6B C5B . . . . 178.8(6) no
    C2B C1B C6B C5B . . . . -3.8(9) no
    O11B C1B C2B C3B . . . . 179.9(6) no
    C6B C1B C2B Cl2B . . . . -178.9(5) no
    O11B C1B C2B Cl2B . . . . -1.3(8) no
    Cl2B C2B C3B C4B . . . . -179.1(5) no
    C1B C2B C3B C4B . . . . -0.2(9) no
    C2B C3B C4B Cl4B . . . . -178.9(5) no
    C2B C3B C4B C5B . . . . -0.4(9) no
    C3B C4B C5B C6B . . . . -1.1(10) no
    Cl4B C4B C5B C6B . . . . 177.3(5) no
    C4B C5B C6B C1B . . . . 3.4(10) no
    O11B C12B C13B O13B . . . . -5.6(7) no
    O11B C12B C13B O14B . . . . 168.9(5) no
    N1A C2A C3A C9A . . . . 0.3(5) no
    N1A C2A C3A C31A . . . . 178.5(5) no
    C2A C3A C9A C4A . . . . -179.6(6) no
    C2A C3A C9A C8A . . . . -1.3(5) no
    C31A C3A C9A C4A . . . . 2.1(9) no
    C31A C3A C9A C8A . . . . -179.6(5) no
    C2A C3A C31A C32A . . . . -113.1(5) no
    C9A C3A C31A C32A . . . . 64.8(6) no
    C9A C4A C5A C6A . . . . 0.7(9) no
    C5A C4A C9A C3A . . . . 179.0(6) no
    C5A C4A C9A C8A . . . . 0.8(8) no
    C4A C5A C6A C7A . . . . -1.9(11) no
    C5A C6A C7A C8A . . . . 1.5(10) no
    C6A C7A C8A N1A . . . . 178.0(6) no
    C6A C7A C8A C9A . . . . 0.1(9) no
    N1A C8A C9A C3A . . . . 1.8(6) no
    N1A C8A C9A C4A . . . . -179.5(5) no
    C7A C8A C9A C3A . . . . -179.9(5) no
    C7A C8A C9A C4A . . . . -1.2(8) no
    C3A C31A C32A N32A . . . . 58.6(5) no
loop_
    _geom_hbond_atom_site_label_D
    _geom_hbond_atom_site_label_H
    _geom_hbond_atom_site_label_A
    _geom_hbond_site_symmetry_A
    _geom_hbond_distance_DH
    _geom_hbond_distance_HA
    _geom_hbond_distance_DA
    _geom_hbond_angle_DHA
    _geom_hbond_publ_flag
    N1A H1A O13B 1_565 0.87(4) 2.13(5) 2.879(6) 144(6) yes
    N32A H34A O14B 2_646 0.89(4) 1.89(4) 2.782(6) 175(2) yes
    N32A H35A O13B 2_656 0.90(4) 2.10(5) 2.817(6) 137(4) yes
    N32A H36A O13B . 0.89(3) 2.57(4) 3.231(6) 132(4) yes
    N32A H36A O14B . 0.89(3) 1.94(4) 2.816(6) 171(5) yes
    C2A H2A O14B 2_656 0.95 2.53 3.336(6) 142 no
_iucr_refine_instructions_details
;
TITL gs14gs44 TRYP24D
CELL  0.71073   8.9818   6.8899  14.6850   90.000   93.565   90.000
ZERR     2.00   0.0011   0.0007   0.0015    0.000    0.009    0.000
LATT  -1
SYMM  - X, 1/2 + Y, - Z
SFAC  C    H    N    O    CL
UNIT  36   36   4    6    4
MERG   2
OMIT    -4.00  52.00
TWIN
FMAP   2
PLAN   10
BOND   $H
ACTA
DFIX  0.88  0.02  N32A H34A N32A H35A N32A H36A N1A H1A
L.S.  10
TEMP   -73.00
WGHT    0.091800    0.346100
BASF   0.44636
FVAR      12.12278
CL2B  5    0.282487    0.263854    0.840211    11.00000    0.06390    0.06639 =
         0.05719   -0.00142    0.00298   -0.01517
CL4B  5    0.811747    0.235211    1.031848    11.00000    0.07792    0.11415 =
         0.05123    0.01602   -0.01101    0.00717
O14B  4    0.520690    0.932677    0.603308    11.00000    0.02502    0.02888 =
         0.04954    0.00167    0.00298   -0.00069
O13B  4    0.561936    0.621341    0.633474    11.00000    0.04369    0.02351 =
         0.04513    0.00432   -0.00072    0.00373
O11B  4    0.385846    0.628464    0.775029    11.00000    0.05452    0.06372 =
         0.05064    0.01740    0.00740    0.00410
N32A  3    0.602663    0.797167    0.432566    11.00000    0.02415    0.03506 =
         0.03600    0.00001    0.00096   -0.00300
H34A  2    0.559045    0.684231    0.419465    11.00000   -1.20000
H35A  2    0.580673    0.883137    0.388254    11.00000   -1.20000
H36A  2    0.581373    0.828019    0.488921    11.00000   -1.20000
N1A   3    0.767264    1.307123    0.609990    11.00000    0.03145    0.02808 =
         0.06036   -0.00940    0.00296    0.00437
H1A   2    0.743339    1.423446    0.626946    11.00000   -1.20000
C2A   1    0.766958    1.244475    0.521493    11.00000    0.01895    0.01613 =
         0.04267    0.00052   -0.00163   -0.00374
AFIX  43
H2A   2    0.725490    1.314851    0.470378    11.00000   -1.20000
AFIX   0
C13B  1    0.512856    0.783891    0.649798    11.00000    0.02804    0.02487 =
         0.03328   -0.00154   -0.00604    0.00581
C32A  1    0.765551    0.761085    0.429017    11.00000    0.02496    0.02322 =
         0.04091   -0.00109    0.00291   -0.00122
AFIX  23
H32B  2    0.784594    0.691923    0.371803    11.00000   -1.20000
H33B  2    0.800084    0.677235    0.480855    11.00000   -1.20000
AFIX   0
C31A  1    0.852720    0.950081    0.433327    11.00000    0.02609    0.02977 =
         0.03520   -0.00384    0.00072   -0.00218
AFIX  23
H30B  2    0.960051    0.919671    0.430451    11.00000   -1.20000
H31B  2    0.822315    1.028323    0.378759    11.00000   -1.20000
AFIX   0
C9A   1    0.879262    1.015546    0.609990    11.00000    0.01985    0.02690 =
         0.04194   -0.00262    0.00465   -0.00456
C3A   1    0.832912    1.070747    0.516586    11.00000    0.01823    0.02340 =
         0.04110   -0.00370    0.00085    0.00039
C8A   1    0.835938    1.175415    0.664735    11.00000    0.02742    0.04441 =
         0.04578   -0.00453    0.00843   -0.00180
C4A   1    0.952077    0.857501    0.650642    11.00000    0.02955    0.04286 =
         0.04953    0.00293    0.00253    0.01344
AFIX  43
H4A   2    0.982564    0.751261    0.615003    11.00000   -1.20000
AFIX   0
C12B  1    0.415957    0.806416    0.733343    11.00000    0.04819    0.04213 =
         0.04738    0.01546    0.01009    0.01568
AFIX  23
H12B  2    0.468373    0.892518    0.778801    11.00000   -1.20000
H13B  2    0.320419    0.869371    0.713244    11.00000   -1.20000
AFIX   0
C2B   1    0.456871    0.367742    0.871678    11.00000    0.06330    0.05041 =
         0.02942   -0.00471    0.00865    0.00445
C1B   1    0.488879    0.548341    0.833992    11.00000    0.04662    0.05474 =
         0.03233   -0.00179    0.00940    0.00522
C3B   1    0.549517    0.267308    0.932164    11.00000    0.06886    0.04878 =
         0.02920    0.00369    0.01111   -0.00473
AFIX  43
H3B   2    0.522866    0.144962    0.956156    11.00000   -1.20000
AFIX   0
C6B   1    0.628144    0.625640    0.858517    11.00000    0.05892    0.05861 =
         0.04714    0.00351    0.00802    0.00029
AFIX  43
H6B   2    0.657603    0.744161    0.831898    11.00000   -1.20000
AFIX   0
C5B   1    0.725327    0.532021    0.921568    11.00000    0.03597    0.06443 =
         0.05366   -0.00830    0.00387   -0.00969
AFIX  43
H5B   2    0.818352    0.589538    0.940341    11.00000   -1.20000
AFIX   0
C6A   1    0.934482    1.009992    0.797305    11.00000    0.06769    0.07208 =
         0.04118   -0.00158    0.00328   -0.01570
AFIX  43
H6A   2    0.952823    1.002509    0.861621    11.00000   -1.20000
AFIX   0
C7A   1    0.863802    1.172482    0.759519    11.00000    0.04488    0.07469 =
         0.04536   -0.01171    0.00862    0.00265
AFIX  43
H7A   2    0.835406    1.277673    0.796502    11.00000   -1.20000
AFIX   0
C4B   1    0.685877    0.356367    0.956356    11.00000    0.06922    0.07406 =
         0.02761    0.00484    0.01246    0.00673
C5A   1    0.978966    0.858327    0.743441    11.00000    0.04184    0.06194 =
         0.04990    0.00003   -0.00782    0.01331
AFIX  43
H5A   2    1.029831    0.751284    0.771807    11.00000   -1.20000
HKLF 4
REM  gs14gs44 TRYP24D
REM R1 =  0.0677 for   2299 Fo > 4sig(Fo)  and  0.0847 for all   2896 data
REM    239 parameters refined using      5 restraints
END
WGHT      0.0908      0.3396
REM Highest difference peak  0.372,  deepest hole -0.261,  1-sigma level  0.068
Q1    1   1.0990  0.9228  0.3967  11.00000  0.05    0.37
Q2    1   0.5431  0.5063  0.5953  11.00000  0.05    0.33
Q3    1   0.2760  0.1331  0.8167  11.00000  0.05    0.32
Q4    1   0.4045  0.7810  0.7934  11.00000  0.05    0.29
Q5    1   0.4573  0.0842  0.8622  11.00000  0.05    0.28
Q6    1   0.7424  0.1307  1.0222  11.00000  0.05    0.27
Q7    1   0.8123  1.3516  0.6813  11.00000  0.05    0.27
Q8    1   0.9206  0.6330  0.6559  11.00000  0.05    0.26
Q9    1   0.4887  0.8826  0.8405  11.00000  0.05    0.26
Q10   1   0.5068  1.0657  0.6135  11.00000  0.05    0.24
;
data_II
_database_code_depnum_ccdc_archive 'CCDC 1400285'
_audit_creation_method     SHELXL-97
_chemical_name_systematic
;
2-(1<i>H</i>-Indol-3-yl)ethanaminium (3,5-dichlorophenoxy)acetate
;
_chemical_name_common     'tryptaminium (3,5-dichlorphenoxy)acetate'
_chemical_formula_moiety     'C10 H13 N2 +, C8 H5 Cl2 O3 -'
_chemical_formula_sum     'C18 H18 Cl2 N2 O3'
_chemical_formula_iupac     'C10 H13 N2 +, C8 H5 Cl2 O3 -'
_chemical_formula_weight     381.24
_chemical_melting_point     ?
_symmetry_cell_setting     monoclinic
_symmetry_space_group_name_H-M     'P 21'
_symmetry_space_group_name_Hall     'P 2yb'
loop_
    _symmetry_equiv_pos_as_xyz
    'x, y, z'
    '-x, y+1/2, -z'
_cell_length_a     9.5154(8)
_cell_length_b     6.1951(5)
_cell_length_c     15.3646(9)
_cell_angle_alpha     90.00
_cell_angle_beta     102.579(7)
_cell_angle_gamma     90.00
_cell_volume     883.99(12)
_cell_formula_units_Z     2
_cell_measurement_reflns_used     1140
_cell_measurement_theta_min     3.94
_cell_measurement_theta_max     28.18
_cell_measurement_temperature     200(2)
_exptl_crystal_description     'needle'
_exptl_crystal_colour     'colourless'
_exptl_crystal_size_max     0.50
_exptl_crystal_size_mid     0.12
_exptl_crystal_size_min     0.06
_exptl_crystal_density_diffrn     1.432
_exptl_crystal_density_meas     ?
_exptl_crystal_density_method     'not measured'
_exptl_crystal_F_000     396
_exptl_absorpt_coefficient_mu     0.386
_exptl_absorpt_correction_type     multi-scan
_exptl_absorpt_process_details
;
(CrysAlis PRO; Agilent, 2013)
;
_exptl_absorpt_correction_T_min     0.872
_exptl_absorpt_correction_T_max     0.980
_exptl_special_details
;
;
_diffrn_ambient_temperature     200(2)
_diffrn_radiation_type     MoK\a
_diffrn_radiation_wavelength     0.71073
_diffrn_radiation_source     'fine-focus sealed tube'
_diffrn_radiation_monochromator     graphite
_diffrn_measurement_device_type     'Oxford Diffraction Gemini-S CCD-detector'
_diffrn_measurement_method     '\w scans'
_diffrn_detector_area_resol_mean     16.077
_diffrn_reflns_number     3845
_diffrn_reflns_av_R_equivalents     0.0274
_diffrn_reflns_av_sigmaI/netI     0.0552
_diffrn_reflns_theta_min     3.10
_diffrn_reflns_theta_max     25.99
_diffrn_reflns_theta_full     25.99
_diffrn_measured_fraction_theta_max     0.997
_diffrn_measured_fraction_theta_full     0.997
_diffrn_reflns_limit_h_min     -11
_diffrn_reflns_limit_h_max     7
_diffrn_reflns_limit_k_min     -7
_diffrn_reflns_limit_k_max     7
_diffrn_reflns_limit_l_min     -18
_diffrn_reflns_limit_l_max     18
_diffrn_standards_number     0
_diffrn_standards_interval_count     .
_diffrn_standards_interval_time     .
_diffrn_standards_decay_%     ?
_refine_special_details
;
 Refinement of F^2^ against ALL reflections.  The weighted R-factor wR and
 goodness of fit S are based on F^2^, conventional R-factors R are based
 on F, with F set to zero for negative F^2^. The threshold expression of
 F^2^ > 2sigma(F^2^) is used only for calculating R-factors(gt) etc. and is
 not relevant to the choice of reflections for refinement.  R-factors based
 on F^2^ are statistically about twice as large as those based on F, and R-
 factors based on ALL data will be even larger.
;
_reflns_number_total     2800
_reflns_number_gt     2451
_reflns_threshold_expression     I>2\s(I)
_refine_ls_structure_factor_coef     Fsqd
_refine_ls_matrix_type     full
_refine_ls_R_factor_all     0.0518
_refine_ls_R_factor_gt     0.0417
_refine_ls_wR_factor_gt     0.0979
_refine_ls_wR_factor_ref     0.1051
_refine_ls_goodness_of_fit_ref     1.076
_refine_ls_restrained_S_all     1.075
_refine_ls_number_reflns     2800
_refine_ls_number_parameters     238
_refine_ls_number_restraints     5
_refine_ls_hydrogen_treatment     mixed
_refine_ls_weighting_scheme     calc
_refine_ls_weighting_details
                 'calc w=1/[\s^2^(Fo^2^)+(0.0513P)^2^] where P=(Fo^2^+2Fc^2^)/3'
_atom_sites_solution_hydrogens     geom
_atom_sites_solution_primary     direct
_atom_sites_solution_secondary     difmap
_refine_ls_shift/su_max     0.001
_refine_ls_shift/su_mean     0.000
_refine_diff_density_max     0.219
_refine_diff_density_min     -0.240
_refine_ls_extinction_method     none
_refine_ls_extinction_coef     ?
_refine_ls_abs_structure_details
;
Flack (1983)
;
_refine_ls_abs_structure_Flack     0.01(7)
loop_
    _atom_type_symbol
    _atom_type_description
    _atom_type_scat_dispersion_real
    _atom_type_scat_dispersion_imag
    _atom_type_scat_source
    'C' 'C' 0.0033 0.0016
                         'International Tables Vol C Tables 4.2.6.8 and 6.1.1.4'
    'H' 'H' 0.0000 0.0000
                         'International Tables Vol C Tables 4.2.6.8 and 6.1.1.4'
    'N' 'N' 0.0061 0.0033
                         'International Tables Vol C Tables 4.2.6.8 and 6.1.1.4'
    'O' 'O' 0.0106 0.0060
                         'International Tables Vol C Tables 4.2.6.8 and 6.1.1.4'
    'Cl' 'Cl' 0.1484 0.1585
                         'International Tables Vol C Tables 4.2.6.8 and 6.1.1.4'
_computing_data_collection
;
CrysAlis PRO (Agilent, 2013)
;
_computing_cell_refinement
;
CrysAlis PRO (Agilent, 2013)
;
_computing_data_reduction
;
CrysAlis PRO (Agilent, 2013)
;
_computing_structure_solution
;
SIR92 (Altomare <i>et al.</i>, 1993)
;
_computing_structure_refinement
;
SHELXL97 (Sheldrick, 2008) within WinGX (Farrugia, 2012)
;
_computing_molecular_graphics
;
PLATON (Spek, 2009)
;
_computing_publication_material
;
PLATON (Spek, 2009)
;
loop_
    _atom_site_type_symbol
    _atom_site_label
    _atom_site_fract_x
    _atom_site_fract_y
    _atom_site_fract_z
    _atom_site_U_iso_or_equiv
    _atom_site_thermal_displace_type
    _atom_site_calc_flag
    _atom_site_refinement_flags
    _atom_site_occupancy
    _atom_site_disorder_assembly
    _atom_site_disorder_group
    Cl Cl3B 0.88773(13) 1.0762(2) 0.94414(6) 0.0556(4) Uani d . 1.000 . .
    Cl Cl5B 0.61601(10) 0.46571(17) 1.09183(5) 0.0421(3) Uani d . 1.000 . .
    O O11B 0.6022(3) 0.4935(4) 0.75745(13) 0.0337(8) Uani d . 1.000 . .
    O O13B 0.5666(3) 0.2827(4) 0.60040(14) 0.0269(7) Uani d . 1.000 . .
    O O14B 0.4608(3) 0.0059(4) 0.65216(15) 0.0353(8) Uani d . 1.000 . .
    C C1B 0.6435(3) 0.5773(6) 0.84115(19) 0.0266(10) Uani d . 1.000 . .
    C C2B 0.7290(4) 0.7600(6) 0.8496(2) 0.0304(10) Uani d . 1.000 . .
    C C3B 0.7776(4) 0.8496(6) 0.9324(2) 0.0301(11) Uani d . 1.000 . .
    C C4B 0.7436(4) 0.7632(6) 1.0088(2) 0.0306(10) Uani d . 1.000 . .
    C C5B 0.6601(4) 0.5807(7) 0.99749(19) 0.0298(10) Uani d . 1.000 . .
    C C6B 0.6062(3) 0.4868(6) 0.91596(19) 0.0279(10) Uani d . 1.000 . .
    C C12B 0.5268(4) 0.2927(6) 0.7495(2) 0.0297(11) Uani d . 1.000 . .
    C C13B 0.5178(3) 0.1909(5) 0.6593(2) 0.0243(10) Uani d . 1.000 . .
    N N1A 0.2443(3) 0.6837(5) 0.6332(2) 0.0339(10) Uani d D 1.000 . .
    N N32A 0.3860(3) 0.2111(5) 0.42680(18) 0.0238(8) Uani d D 1.000 . .
    C C2A 0.2536(3) 0.5745(7) 0.5567(2) 0.0314(11) Uani d . 1.000 . .
    C C3A 0.1828(3) 0.3819(6) 0.5518(2) 0.0238(10) Uani d . 1.000 . .
    C C4A 0.0375(4) 0.2219(7) 0.6612(2) 0.0366(11) Uani d . 1.000 . .
    C C5A -0.0092(4) 0.2656(7) 0.7385(2) 0.0435(14) Uani d . 1.000 . .
    C C6A 0.0307(4) 0.4575(8) 0.7856(2) 0.0420(13) Uani d . 1.000 . .
    C C7A 0.1174(4) 0.6077(7) 0.7582(2) 0.0366(11) Uani d . 1.000 . .
    C C8A 0.1640(3) 0.5635(6) 0.6792(2) 0.0293(10) Uani d . 1.000 . .
    C C9A 0.1237(3) 0.3729(6) 0.6306(2) 0.0258(10) Uani d . 1.000 . .
    C C31A 0.1548(4) 0.2190(6) 0.4786(2) 0.0307(11) Uani d . 1.000 . .
    C C32A 0.2298(3) 0.2630(6) 0.4028(2) 0.0290(10) Uani d . 1.000 . .
    H H2B 0.75380 0.82280 0.79850 0.0360 Uiso c R 1.000 . .
    H H4B 0.77660 0.82720 1.06580 0.0370 Uiso c R 1.000 . .
    H H6B 0.54530 0.36380 0.91080 0.0340 Uiso c R 1.000 . .
    H H12B 0.42830 0.31680 0.75890 0.0350 Uiso c R 1.000 . .
    H H13B 0.57670 0.19270 0.79650 0.0350 Uiso c R 1.000 . .
    H H1A 0.291(4) 0.803(5) 0.649(3) 0.0530 Uiso d D 1.000 . .
    H H2A 0.30260 0.62610 0.51320 0.0380 Uiso c R 1.000 . .
    H H4A 0.01130 0.09110 0.62960 0.0440 Uiso c R 1.000 . .
    H H5A -0.06890 0.16460 0.75980 0.0530 Uiso c R 1.000 . .
    H H6A -0.00350 0.48420 0.83830 0.0500 Uiso c R 1.000 . .
    H H7A 0.14490 0.73640 0.79120 0.0440 Uiso c R 1.000 . .
    H H30A 0.04970 0.21190 0.45400 0.0370 Uiso c R 1.000 . .
    H H31A 0.18580 0.07560 0.50430 0.0370 Uiso c R 1.000 . .
    H H32A 0.18350 0.17590 0.35030 0.0350 Uiso c R 1.000 . .
    H H33A 0.21760 0.41720 0.38590 0.0350 Uiso c R 1.000 . .
    H H34A 0.420(4) 0.237(7) 0.4830(14) 0.0530 Uiso d D 1.000 . .
    H H35A 0.407(4) 0.080(4) 0.409(3) 0.0530 Uiso d D 1.000 . .
    H H36A 0.438(4) 0.292(7) 0.398(3) 0.0530 Uiso d D 1.000 . .
loop_
    _atom_site_aniso_label
    _atom_site_aniso_U_11
    _atom_site_aniso_U_22
    _atom_site_aniso_U_33
    _atom_site_aniso_U_12
    _atom_site_aniso_U_13
    _atom_site_aniso_U_23
    Cl3B 0.0674(7) 0.0572(7) 0.0408(5) -0.0354(6) 0.0090(5) -0.0097(5)
    Cl5B 0.0558(6) 0.0482(6) 0.0235(4) -0.0057(5) 0.0112(4) 0.0014(4)
    O11B 0.0576(15) 0.0254(14) 0.0187(10) -0.0111(13) 0.0099(10) -0.0035(10)
    O13B 0.0352(13) 0.0241(13) 0.0215(11) -0.0037(11) 0.0061(10) -0.0029(10)
    O14B 0.0435(14) 0.0235(15) 0.0423(13) -0.0097(12) 0.0168(11) -0.0078(11)
    C1B 0.0358(18) 0.0236(18) 0.0205(15) -0.0006(16) 0.0066(14) -0.0050(15)
    C2B 0.0355(18) 0.032(2) 0.0243(16) -0.0005(17) 0.0081(15) 0.0001(16)
    C3B 0.0319(19) 0.027(2) 0.0300(17) -0.0034(16) 0.0038(16) -0.0043(16)
    C4B 0.0289(17) 0.037(2) 0.0240(16) -0.0029(16) 0.0015(14) -0.0103(16)
    C5B 0.0341(18) 0.034(2) 0.0215(15) 0.0066(18) 0.0066(13) 0.0039(16)
    C6B 0.0336(17) 0.0249(19) 0.0251(15) -0.0020(16) 0.0059(14) 0.0008(15)
    C12B 0.042(2) 0.024(2) 0.0236(16) -0.0046(17) 0.0085(15) -0.0044(15)
    C13B 0.0266(17) 0.0200(19) 0.0257(15) -0.0023(16) 0.0041(14) 0.0012(15)
    N1A 0.0349(17) 0.0248(17) 0.0427(16) -0.0066(14) 0.0099(14) -0.0069(15)
    N32A 0.0264(14) 0.0230(17) 0.0216(12) 0.0016(13) 0.0044(12) 0.0005(13)
    C2A 0.0261(17) 0.033(2) 0.0366(18) -0.0040(17) 0.0103(14) -0.0023(17)
    C3A 0.0202(16) 0.0249(19) 0.0268(16) -0.0021(14) 0.0064(14) 0.0008(15)
    C4A 0.041(2) 0.034(2) 0.0362(18) -0.0090(19) 0.0115(17) 0.0043(17)
    C5A 0.044(2) 0.052(3) 0.038(2) -0.008(2) 0.0163(19) 0.007(2)
    C6A 0.040(2) 0.061(3) 0.0260(16) 0.009(2) 0.0092(16) 0.004(2)
    C7A 0.0336(19) 0.044(2) 0.0280(17) 0.0066(18) -0.0026(15) -0.0081(18)
    C8A 0.0212(16) 0.035(2) 0.0297(17) 0.0061(16) 0.0010(14) 0.0006(17)
    C9A 0.0213(16) 0.028(2) 0.0262(16) 0.0012(15) 0.0012(14) 0.0018(15)
    C31A 0.0281(17) 0.029(2) 0.0348(18) -0.0045(16) 0.0062(15) -0.0042(16)
    C32A 0.0267(17) 0.032(2) 0.0269(17) 0.0044(16) 0.0027(15) -0.0013(16)
_geom_special_details
;
 Bond distances, angles etc. have been calculated using the
 rounded fractional coordinates. All su's are estimated
 from the variances of the (full) variance-covariance matrix.
 The cell esds are taken into account in the estimation of
 distances, angles and torsion angles
;
loop_
    _geom_bond_atom_site_label_1
    _geom_bond_atom_site_label_2
    _geom_bond_site_symmetry_1
    _geom_bond_site_symmetry_2
    _geom_bond_distance
    _geom_bond_publ_flag
    Cl3B C3B . . 1.738(4) no
    Cl5B C5B . . 1.746(3) no
    O11B C1B . . 1.363(4) no
    O11B C12B . . 1.428(5) no
    O13B C13B . . 1.241(4) no
    O14B C13B . . 1.263(4) no
    N1A C8A . . 1.369(4) no
    N1A C2A . . 1.376(5) no
    N32A C32A . . 1.487(4) no
    N1A H1A . . 0.87(4) no
    N32A H34A . . 0.87(2) no
    N32A H36A . . 0.89(4) no
    N32A H35A . . 0.89(3) no
    C1B C2B . . 1.383(5) no
    C1B C6B . . 1.393(4) no
    C2B C3B . . 1.373(4) no
    C3B C4B . . 1.391(5) no
    C4B C5B . . 1.371(6) no
    C5B C6B . . 1.375(4) no
    C12B C13B . . 1.508(4) no
    C2B H2B . . 0.9500 no
    C4B H4B . . 0.9500 no
    C6B H6B . . 0.9500 no
    C12B H13B . . 0.9900 no
    C12B H12B . . 0.9900 no
    C2A C3A . . 1.364(5) no
    C3A C9A . . 1.443(4) no
    C3A C31A . . 1.491(5) no
    C4A C5A . . 1.383(5) no
    C4A C9A . . 1.392(5) no
    C5A C6A . . 1.401(6) no
    C6A C7A . . 1.369(6) no
    C7A C8A . . 1.407(4) no
    C8A C9A . . 1.405(5) no
    C31A C32A . . 1.517(5) no
    C2A H2A . . 0.9500 no
    C4A H4A . . 0.9500 no
    C5A H5A . . 0.9500 no
    C6A H6A . . 0.9500 no
    C7A H7A . . 0.9500 no
    C31A H30A . . 0.9900 no
    C31A H31A . . 0.9900 no
    C32A H32A . . 0.9900 no
    C32A H33A . . 0.9900 no
loop_
    _geom_angle_atom_site_label_1
    _geom_angle_atom_site_label_2
    _geom_angle_atom_site_label_3
    _geom_angle_site_symmetry_1
    _geom_angle_site_symmetry_2
    _geom_angle_site_symmetry_3
    _geom_angle
    _geom_angle_publ_flag
    C1B O11B C12B . . . 116.7(2) no
    C2A N1A C8A . . . 108.7(3) no
    C8A N1A H1A . . . 129(3) no
    C2A N1A H1A . . . 122(3) no
    C32A N32A H35A . . . 114(3) no
    H34A N32A H36A . . . 105(4) no
    C32A N32A H36A . . . 113(3) no
    H34A N32A H35A . . . 114(4) no
    C32A N32A H34A . . . 110(3) no
    H35A N32A H36A . . . 100(4) no
    O11B C1B C2B . . . 116.3(3) no
    C2B C1B C6B . . . 120.2(3) no
    O11B C1B C6B . . . 123.5(3) no
    C1B C2B C3B . . . 119.4(3) no
    C2B C3B C4B . . . 122.2(3) no
    Cl3B C3B C4B . . . 118.0(3) no
    Cl3B C3B C2B . . . 119.8(3) no
    C3B C4B C5B . . . 116.4(3) no
    Cl5B C5B C4B . . . 117.9(2) no
    Cl5B C5B C6B . . . 118.3(3) no
    C4B C5B C6B . . . 123.7(3) no
    C1B C6B C5B . . . 118.0(3) no
    O11B C12B C13B . . . 111.7(3) no
    O13B C13B O14B . . . 125.1(3) no
    O13B C13B C12B . . . 121.5(3) no
    O14B C13B C12B . . . 113.4(3) no
    C1B C2B H2B . . . 120.00 no
    C3B C2B H2B . . . 120.00 no
    C5B C4B H4B . . . 122.00 no
    C3B C4B H4B . . . 122.00 no
    C1B C6B H6B . . . 121.00 no
    C5B C6B H6B . . . 121.00 no
    O11B C12B H13B . . . 109.00 no
    C13B C12B H13B . . . 109.00 no
    H12B C12B H13B . . . 108.00 no
    C13B C12B H12B . . . 109.00 no
    O11B C12B H12B . . . 109.00 no
    N1A C2A C3A . . . 110.8(3) no
    C2A C3A C9A . . . 105.4(3) no
    C2A C3A C31A . . . 129.7(3) no
    C9A C3A C31A . . . 124.6(3) no
    C5A C4A C9A . . . 118.8(4) no
    C4A C5A C6A . . . 120.6(4) no
    C5A C6A C7A . . . 122.1(3) no
    C6A C7A C8A . . . 117.2(4) no
    N1A C8A C9A . . . 107.5(3) no
    C7A C8A C9A . . . 121.4(3) no
    N1A C8A C7A . . . 131.0(3) no
    C3A C9A C4A . . . 132.5(3) no
    C3A C9A C8A . . . 107.6(3) no
    C4A C9A C8A . . . 119.9(3) no
    C3A C31A C32A . . . 114.9(3) no
    N32A C32A C31A . . . 112.5(3) no
    N1A C2A H2A . . . 125.00 no
    C3A C2A H2A . . . 125.00 no
    C5A C4A H4A . . . 121.00 no
    C9A C4A H4A . . . 121.00 no
    C4A C5A H5A . . . 120.00 no
    C6A C5A H5A . . . 120.00 no
    C5A C6A H6A . . . 119.00 no
    C7A C6A H6A . . . 119.00 no
    C6A C7A H7A . . . 121.00 no
    C8A C7A H7A . . . 121.00 no
    C3A C31A H30A . . . 109.00 no
    C3A C31A H31A . . . 109.00 no
    C32A C31A H30A . . . 109.00 no
    C32A C31A H31A . . . 109.00 no
    H30A C31A H31A . . . 107.00 no
    N32A C32A H32A . . . 109.00 no
    N32A C32A H33A . . . 109.00 no
    C31A C32A H32A . . . 109.00 no
    C31A C32A H33A . . . 109.00 no
    H32A C32A H33A . . . 108.00 no
loop_
    _geom_torsion_atom_site_label_1
    _geom_torsion_atom_site_label_2
    _geom_torsion_atom_site_label_3
    _geom_torsion_atom_site_label_4
    _geom_torsion_site_symmetry_1
    _geom_torsion_site_symmetry_2
    _geom_torsion_site_symmetry_3
    _geom_torsion_site_symmetry_4
    _geom_torsion
    _geom_torsion_publ_flag
    C12B O11B C1B C2B . . . . 173.6(3) no
    C12B O11B C1B C6B . . . . -5.2(5) no
    C1B O11B C12B C13B . . . . -166.5(3) no
    C2A N1A C8A C7A . . . . -176.4(3) no
    C2A N1A C8A C9A . . . . 0.8(4) no
    C8A N1A C2A C3A . . . . -1.0(4) no
    O11B C1B C6B C5B . . . . 177.0(3) no
    C2B C1B C6B C5B . . . . -1.8(5) no
    O11B C1B C2B C3B . . . . -178.3(3) no
    C6B C1B C2B C3B . . . . 0.6(5) no
    C1B C2B C3B Cl3B . . . . 178.8(3) no
    C1B C2B C3B C4B . . . . -0.1(6) no
    Cl3B C3B C4B C5B . . . . -178.1(3) no
    C2B C3B C4B C5B . . . . 0.9(6) no
    C3B C4B C5B C6B . . . . -2.3(6) no
    C3B C4B C5B Cl5B . . . . 179.5(3) no
    Cl5B C5B C6B C1B . . . . -179.1(3) no
    C4B C5B C6B C1B . . . . 2.7(6) no
    O11B C12B C13B O13B . . . . -2.9(5) no
    O11B C12B C13B O14B . . . . 175.3(3) no
    N1A C2A C3A C9A . . . . 0.8(4) no
    N1A C2A C3A C31A . . . . 174.8(3) no
    C2A C3A C9A C4A . . . . 177.5(4) no
    C2A C3A C9A C8A . . . . -0.3(4) no
    C31A C3A C9A C4A . . . . 3.1(6) no
    C31A C3A C9A C8A . . . . -174.8(3) no
    C2A C3A C31A C32A . . . . 7.3(5) no
    C9A C3A C31A C32A . . . . -179.7(3) no
    C9A C4A C5A C6A . . . . -0.6(6) no
    C5A C4A C9A C3A . . . . -176.3(3) no
    C5A C4A C9A C8A . . . . 1.3(5) no
    C4A C5A C6A C7A . . . . -0.5(6) no
    C5A C6A C7A C8A . . . . 0.9(6) no
    C6A C7A C8A N1A . . . . 176.6(4) no
    C6A C7A C8A C9A . . . . -0.2(5) no
    N1A C8A C9A C3A . . . . -0.3(4) no
    N1A C8A C9A C4A . . . . -178.4(3) no
    C7A C8A C9A C3A . . . . 177.2(3) no
    C7A C8A C9A C4A . . . . -0.9(5) no
    C3A C31A C32A N32A . . . . 75.7(4) no
loop_
    _geom_hbond_atom_site_label_D
    _geom_hbond_atom_site_label_H
    _geom_hbond_atom_site_label_A
    _geom_hbond_site_symmetry_A
    _geom_hbond_distance_DH
    _geom_hbond_distance_HA
    _geom_hbond_distance_DA
    _geom_hbond_angle_DHA
    _geom_hbond_publ_flag
    N1A H1A O14B 1_565 0.87(4) 2.04(4) 2.838(4) 152(4) yes
    N32A H34A O13B . 0.87(2) 2.05(3) 2.875(4) 160(4) yes
    N32A H35A O11B 2_646 0.89(3) 2.60(4) 3.160(4) 122(3) yes
    N32A H35A O13B 2_646 0.89(3) 1.87(3) 2.739(4) 164(4) yes
    N32A H36A O14B 2_656 0.89(4) 1.90(4) 2.775(4) 170(4) yes
    C2A H2A O13B 2_656 0.95 2.55 3.495(4) 177 yes
_iucr_refine_instructions_details
;
TITL gs14gs41 TRYP35D in P2(1)
CELL  0.71073   9.5154   6.1951  15.3646   90.000  102.579   90.000
ZERR     2.00   0.0008   0.0005   0.0009    0.000    0.007    0.000
LATT  -1
SYMM  - X, 1/2 + Y, - Z
SFAC  C    H    N    O    CL
UNIT  36   36   4    6    4
MERG   2
OMIT    -4.00  52.00
DFIX  0.88 0.02  N1A H1A N32A H34A N32A H35A N32A H36A
FMAP   2
PLAN   10
BOND   $H
ACTA
L.S.   10
TEMP   -73.00
WGHT    0.051300
FVAR       8.49488
CL5B  5    0.616014    0.465715    1.091829    11.00000    0.05575    0.04822 =
         0.02346    0.00140    0.01124   -0.00566
CL3B  5    0.887731    1.076216    0.944143    11.00000    0.06743    0.05720 =
         0.04081   -0.00974    0.00897   -0.03536
O13B  4    0.566585    0.282653    0.600396    11.00000    0.03518    0.02415 =
         0.02152   -0.00292    0.00608   -0.00371
O11B  4    0.602179    0.493470    0.757450    11.00000    0.05763    0.02545 =
         0.01868   -0.00352    0.00988   -0.01106
O14B  4    0.460772    0.005891    0.652157    11.00000    0.04350    0.02350 =
         0.04226   -0.00780    0.01677   -0.00967
N32A  3    0.385989    0.211100    0.426796    11.00000    0.02642    0.02300 =
         0.02158    0.00050    0.00444    0.00162
N1A   3    0.244263    0.683696    0.633171    11.00000    0.03490    0.02482 =
         0.04266   -0.00693    0.00991   -0.00658
C8A   1    0.164036    0.563468    0.679195    11.00000    0.02115    0.03461 =
         0.02970    0.00063    0.00098    0.00608
C6B   1    0.606151    0.486773    0.915958    11.00000    0.03363    0.02488 =
         0.02507    0.00079    0.00589   -0.00204
AFIX  43
H6B   2    0.545250    0.363799    0.910810    11.00000   -1.20000
AFIX   0
C13B  1    0.517759    0.190863    0.659251    11.00000    0.02660    0.02002 =
         0.02572    0.00124    0.00408   -0.00229
C2B   1    0.728979    0.759969    0.849552    11.00000    0.03554    0.03151 =
         0.02427    0.00010    0.00811   -0.00048
AFIX  43
H2B   2    0.753830    0.822798    0.798538    11.00000   -1.20000
AFIX   0
C3B   1    0.777570    0.849624    0.932441    11.00000    0.03192    0.02719 =
         0.02996   -0.00430    0.00381   -0.00340
C1B   1    0.643531    0.577343    0.841150    11.00000    0.03580    0.02360 =
         0.02046   -0.00501    0.00660   -0.00060
C6A   1    0.030665    0.457461    0.785636    11.00000    0.03958    0.06073 =
         0.02601    0.00427    0.00922    0.00862
AFIX  43
H6A   2   -0.003533    0.484195    0.838291    11.00000   -1.20000
AFIX   0
C3A   1    0.182773    0.381944    0.551828    11.00000    0.02017    0.02488 =
         0.02682    0.00080    0.00640   -0.00214
C12B  1    0.526790    0.292694    0.749542    11.00000    0.04176    0.02388 =
         0.02360   -0.00437    0.00854   -0.00457
AFIX  23
H12B  2    0.428289    0.316793    0.758896    11.00000   -1.20000
H13B  2    0.576745    0.192740    0.796476    11.00000   -1.20000
AFIX   0
C5B   1    0.660067    0.580747    0.997494    11.00000    0.03410    0.03359 =
         0.02148    0.00391    0.00659    0.00663
C4B   1    0.743633    0.763210    1.008817    11.00000    0.02885    0.03678 =
         0.02398   -0.01026    0.00147   -0.00294
AFIX  43
H4B   2    0.776584    0.827171    1.065809    11.00000   -1.20000
AFIX   0
C2A   1    0.253563    0.574505    0.556666    11.00000    0.02609    0.03327 =
         0.03664   -0.00228    0.01035   -0.00398
AFIX  43
H2A   2    0.302578    0.626143    0.513160    11.00000   -1.20000
AFIX   0
C9A   1    0.123695    0.372925    0.630556    11.00000    0.02125    0.02834 =
         0.02621    0.00175    0.00123    0.00117
C32A  1    0.229761    0.263030    0.402771    11.00000    0.02665    0.03218 =
         0.02690   -0.00125    0.00270    0.00442
AFIX  23
H32A  2    0.183512    0.175930    0.350307    11.00000   -1.20000
H33A  2    0.217598    0.417213    0.385870    11.00000   -1.20000
AFIX   0
C31A  1    0.154804    0.218957    0.478637    11.00000    0.02810    0.02868 =
         0.03478   -0.00422    0.00625   -0.00452
AFIX  23
H30A  2    0.049734    0.211902    0.453962    11.00000   -1.20000
H31A  2    0.185797    0.075639    0.504298    11.00000   -1.20000
AFIX   0
C7A   1    0.117378    0.607710    0.758244    11.00000    0.03355    0.04442 =
         0.02798   -0.00809   -0.00256    0.00657
AFIX  43
H7A   2    0.144889    0.736376    0.791196    11.00000   -1.20000
AFIX   0
C4A   1    0.037509    0.221949    0.661247    11.00000    0.04068    0.03428 =
         0.03621    0.00426    0.01155   -0.00899
AFIX  43
H4A   2    0.011267    0.091125    0.629620    11.00000   -1.20000
AFIX   0
C5A   1   -0.009195    0.265599    0.738458    11.00000    0.04427    0.05244 =
         0.03844    0.00699    0.01633   -0.00773
AFIX  43
H5A   2   -0.068895    0.164586    0.759766    11.00000   -1.20000
AFIX   0
H34A  2    0.419744    0.236935    0.483013    11.00000   -1.20000
H35A  2    0.407470    0.079852    0.409101    11.00000   -1.20000
H36A  2    0.438289    0.292476    0.398367    11.00000   -1.20000
H1A   2    0.290923    0.803223    0.648906    11.00000   -1.20000
HKLF 4
REM  gs14gs41 TRYP35D in P2(1)
REM R1 =  0.0417 for   2451 Fo > 4sig(Fo)  and  0.0518 for all   2800 data
REM    238 parameters refined using      5 restraints
END
WGHT      0.0515      0.0000
REM Highest difference peak  0.219,  deepest hole -0.240,  1-sigma level  0.051
Q1    1   0.6095  1.0300  0.9548  11.00000  0.05    0.22
Q2    1   0.9582  0.9926  0.9194  11.00000  0.05    0.21
Q3    1   0.1871  0.5632  0.3561  11.00000  0.05    0.20
Q4    1   0.4746  0.2739  0.7041  11.00000  0.05    0.19
Q5    1   0.5207  0.2818  0.5464  11.00000  0.05    0.19
Q6    1   0.6571  0.5309  1.0376  11.00000  0.05    0.18
Q7    1   0.5648 -0.0238  0.7800  11.00000  0.05    0.18
Q8    1   0.6809  0.2338  0.8280  11.00000  0.05    0.17
Q9    1  -0.2199  0.1305  0.8168  11.00000  0.05    0.17
Q10   1   0.6578  1.0317  1.0543  11.00000  0.05    0.17
;
