# Supplementary material for: Crystal structures and hydrogen bonding in the anhydrous tryptaminium salts of the isomeric (2,4-di­chloro­phen­oxy)acetic and (3,5-di­chloro­phen­oxy)acetic acids
Source: Acta Crystallogr E Crystallogr Commun. 2015 May 23;71(Pt 6):671–4. doi: 10.1107/S205698901500907X (PMC4459305; doi:10.1107/S205698901500907X)
Supplement: Supplementary file 2 [file e-71-00671-Isup2.hkl]

# 
# h,k,l, Fc-squared, Fo-squared, sigma(Fo-squared) and status flag 
# 
data_I
_shelx_title ' gs14gs44 TRYP24D' 
_shelx_refln_list_code          4 
_shelx_F_calc_maximum       78.29 
_exptl_crystal_F_000       396.00 
_reflns_d_resolution_high  0.8108 
 
loop_ 
 _symmetry_equiv_pos_as_xyz 
 'x, y, z' 
 '-x, y+1/2, -z' 
 
_cell_length_a     8.9818 
_cell_length_b     6.8899 
_cell_length_c    14.6850 
_cell_angle_alpha  90.000 
_cell_angle_beta   93.565 
_cell_angle_gamma  90.000 
 
_shelx_F_squared_multiplier     1.000 
 
loop_ 
 _refln_index_h 
 _refln_index_k 
 _refln_index_l 
 _refln_F_squared_calc 
 _refln_F_squared_meas 
 _refln_F_squared_sigma 
 _refln_observed_status 
   4  -6   0      104.85      102.98     13.43 o 
   5  -6   0       11.64       29.98      7.93 o 
   6  -6   0       46.10       48.89     10.77 o 
   7  -6   0        2.60        4.58      5.60 o 
   2  -5   0       56.97       34.76      6.92 o 
   5  -5   0       13.95       13.21      5.37 o 
   6  -5   0       87.65       92.21     14.13 o 
   7  -5   0       17.97       28.44      9.06 o 
   8  -5   0        8.63       12.04      6.98 o 
   1  -4   0      230.58      243.91     15.03 o 
   2  -4   0      838.19      776.86     29.05 o 
   3  -4   0      188.25      122.98     12.67 o 
   5  -4   0       69.17       85.40     12.25 o 
   6  -4   0      138.88      101.11     14.27 o 
   7  -4   0        2.38        8.86      6.38 o 
   8  -4   0       26.60       31.07     10.29 o 
   9  -4   0        6.10        5.08      6.25 o 
   1  -3   0        6.78        3.78      2.50 o 
   2  -3   0      142.69      126.69     10.38 o 
   3  -3   0      191.26      228.60     15.48 o 
   5  -3   0       51.41       53.03      4.27 o 
   6  -3   0       60.01       67.81      5.96 o 
   1  -2   0      332.34      341.24     13.52 o 
   2  -2   0     2378.20     2670.37     52.29 o 
   3  -2   0      197.14      157.67      6.41 o 
   4  -2   0     1168.21      988.54     23.48 o 
   3  -1   0     1417.50     1358.13     33.32 o 
   4  -1   0     1135.62     1308.98     36.72 o 
   5  -1   0      666.40      724.42     29.70 o 
   6  -1   0      167.17      161.89     15.01 o 
   7  -1   0       62.66       62.99     10.36 o 
   8  -1   0       36.21       44.79     10.13 o 
   9  -1   0       81.67       86.55     14.26 o 
  10  -1   0       21.37       24.36      8.86 o 
   2   0   0      174.09      180.23      9.62 o 
   3   0   0     2496.42     3060.25     59.36 o 
   4   0   0      519.87      629.77     18.21 o 
   5   0   0       92.65       91.84     11.23 o 
   6   0   0        2.77        7.56      5.80 o 
   7   0   0       65.48       63.68     11.36 o 
   8   0   0       19.07       24.87      7.88 o 
   9   0   0      114.92       97.12     15.35 o 
  10   0   0        2.89        4.62      6.16 o 
  11   0   0       23.08       15.76      8.96 o 
   1   1   0      958.92      913.95     22.60 o 
   2   1   0     4154.48     4500.61    102.08 o 
   3   1   0     1415.97     1302.83     41.35 o 
   4   1   0     1134.32     1260.90     26.86 o 
   5   1   0      665.80      698.26     21.53 o 
   6   1   0      167.29      150.26     16.31 o 
   7   1   0       62.27       65.27     11.59 o 
   8   1   0       36.33       49.77     11.06 o 
   9   1   0       81.79       82.77     14.87 o 
  10   1   0       21.38       23.81      8.99 o 
   0   2   0     5324.13     4900.50     72.88 o 
   1   2   0      332.22      327.11      9.95 o 
   2   2   0     2374.94     2605.97     56.97 o 
   3   2   0      196.81      186.46     18.04 o 
   4   2   0     1169.67     1130.36     26.08 o 
   5   2   0      504.34      579.36     19.89 o 
   6   2   0      115.80      118.10     15.96 o 
   7   2   0        3.93       20.42      8.03 o 
   8   2   0        9.68       14.16      7.78 o 
   9   2   0        2.93        5.37      5.81 o 
  10   2   0        4.62       10.14      7.29 o 
   1   3   0        6.92        3.04      2.54 o 
   2   3   0      142.75      120.14      6.12 o 
   3   3   0      190.98      212.18     17.56 o 
   4   3   0      616.27      728.44     21.74 o 
   5   3   0       51.54       72.73      7.19 o 
   6   3   0       59.52       61.64     12.05 o 
   7   3   0       70.85       77.30     13.99 o 
   8   3   0      102.92       96.10     16.48 o 
   9   3   0       14.34       12.17      6.57 o 
  10   3   0       33.76       28.63     12.04 o 
   0   4   0      695.99      610.29     17.83 o 
   1   4   0      230.60      239.87      8.92 o 
   2   4   0      838.02      781.69     43.26 o 
   3   4   0      188.50      205.56     18.94 o 
   4   4   0      235.76      232.45     12.73 o 
   5   4   0       68.97       61.12     12.82 o 
   6   4   0      138.66      118.47     17.68 o 
   7   4   0        2.42       12.91      7.35 o 
   8   4   0       26.50       46.75     13.18 o 
   9   4   0        6.15       13.83      7.10 o 
   1   5   0       91.35       98.73      5.56 o 
   2   5   0       56.84       62.89      4.65 o 
   3   5   0      130.04      109.26     20.36 o 
   4   5   0       78.75       78.57     13.43 o 
   5   5   0       13.97       20.82      8.00 o 
   6   5   0       87.73       79.66     15.63 o 
   7   5   0       17.98       17.98      8.48 o 
   8   5   0        8.62       19.95      9.89 o 
   0   6   0      195.57      172.11     17.66 o 
   1   6   0      284.73      275.99     11.86 o 
   2   6   0       49.75       45.78      9.88 o 
   3   6   0       25.48       12.71      6.33 o 
   4   6   0      104.66      104.21     17.41 o 
   5   6   0       11.56       19.07      8.41 o 
   6   6   0       46.11       49.13     12.91 o 
   7   6   0        2.63        9.02      6.83 o 
   1   7   0       47.92       55.11      7.98 o 
   2   7   0        7.08        5.21      6.24 o 
   3   7   0       14.31       13.00      4.48 o 
   4   7   0       26.99       28.76     10.68 o 
   5   7   0        3.44       16.07      8.89 o 
   6   7   0       17.24       24.30     10.14 o 
   0   8   0       41.19       60.35     12.91 o 
   1   8   0       18.77       19.15      5.20 o 
   2   8   0        2.03       -2.28      5.85 o 
   3   8   0       34.27       54.85     13.61 o 
  -7  -6   1       31.47       47.79     10.71 o 
  -6  -6   1        4.33        1.78      3.04 o 
  -5  -6   1       10.96       13.39      5.52 o 
   3  -6   1       19.15       18.01      5.67 o 
   4  -6   1        6.06        2.32      3.74 o 
   5  -6   1        9.02        7.30      4.26 o 
   6  -6   1       11.69       15.65      7.37 o 
   7  -6   1       18.45        8.35      5.65 o 
  -8  -5   1       10.12       13.92      7.29 o 
  -7  -5   1        7.94       15.43      7.53 o 
  -6  -5   1       74.67      109.64     15.25 o 
  -5  -5   1       22.95       22.31      7.13 o 
  -3  -5   1       88.39       15.46      5.03 o 
  -2  -5   1       95.54       90.44      9.88 o 
   4  -5   1      198.05      209.85     19.11 o 
   5  -5   1        1.12        4.99      4.47 o 
   6  -5   1       49.89       48.31     11.19 o 
   7  -5   1       61.62       75.53     14.10 o 
   8  -5   1       33.91       31.64     10.35 o 
  -6  -4   1       78.40       77.93     12.30 o 
  -3  -4   1       48.44       53.37      7.93 o 
  -2  -4   1      137.41      132.50     10.81 o 
  -1  -4   1      164.26      176.95     11.62 o 
   1  -4   1      161.12      214.13     15.29 o 
   2  -4   1        0.56        8.62      4.28 o 
   5  -4   1      156.31      183.20     18.28 o 
   6  -4   1        3.31       13.04      7.14 o 
   7  -4   1       91.82       65.80     13.43 o 
   8  -4   1       27.29       29.44      9.66 o 
   9  -4   1       28.91       53.15     12.96 o 
  -6  -3   1      506.93      500.52     15.17 o 
  -3  -3   1       40.51       38.39      6.45 o 
  -2  -3   1      285.10      294.28     11.49 o 
  -1  -3   1      588.19      709.49     20.87 o 
   1  -3   1      836.32      748.56     26.49 o 
   2  -3   1      274.20      293.69     17.12 o 
   3  -3   1      361.65      392.14     21.59 o 
   4  -3   1       46.27       45.84      4.50 o 
   5  -3   1      169.30      151.03     15.36 o 
   6  -3   1       36.47       31.41      4.69 o 
  -1  -2   1      357.53      386.32     12.61 o 
   0  -2   1      504.02      537.21     18.70 o 
   1  -2   1     1382.17     1284.80     32.13 o 
   2  -2   1      297.91      263.83     11.64 o 
   3  -2   1      616.70      585.82     16.53 o 
   4  -2   1      319.40      322.30     13.84 o 
   5  -2   1       65.14       65.86      6.96 o 
   6  -2   1      251.00      209.37     14.38 o 
   7  -2   1       46.36       -0.82      1.69 o 
 -11  -1   1        5.01      -16.19      8.09 o 
 -10  -1   1       14.14       18.76      8.27 o 
  -9  -1   1       37.93       22.94      8.51 o 
  -8  -1   1       27.89       43.19      9.54 o 
  -7  -1   1        3.97        5.83      3.86 o 
  -6  -1   1      153.04      170.59     16.08 o 
  -5  -1   1      543.77      664.59     29.57 o 
  -4  -1   1      952.30     1037.19     33.67 o 
  -3  -1   1     1490.57     1701.69     40.23 o 
   2  -1   1     3385.98     4034.66     42.30 o 
   3  -1   1      472.43      514.76     18.07 o 
   4  -1   1      394.74      417.63     18.88 o 
   5  -1   1      207.07      199.25     14.70 o 
   6  -1   1      124.71      120.68     13.23 o 
   7  -1   1      377.02      424.79     26.40 o 
   8  -1   1       49.61       46.36      9.79 o 
   9  -1   1       19.23       39.91      9.79 o 
  10  -1   1       14.02       10.23      6.01 o 
 -11   0   1       72.56       53.98     13.78 o 
 -10   0   1       65.07       77.38     15.50 o 
  -9   0   1       29.31       15.82      6.92 o 
  -8   0   1      292.06      304.47     25.90 o 
  -7   0   1      161.11      163.81     17.78 o 
  -6   0   1       65.04       77.77     11.42 o 
  -5   0   1       59.90       77.10     10.59 o 
  -4   0   1       38.53       47.22      8.37 o 
  -3   0   1     2495.62     3282.24     62.85 o 
  -2   0   1      761.38      819.02     23.08 o 
   2   0   1     4851.94     5794.05     84.81 o 
   3   0   1       20.13       38.45      4.92 o 
   4   0   1        0.06        3.21      2.47 o 
   5   0   1      184.87      202.87     11.39 o 
   6   0   1       49.54       56.60      9.88 o 
   7   0   1       53.56       66.12     11.40 o 
   8   0   1       31.20       32.01      8.17 o 
   9   0   1      127.70      114.70     16.89 o 
  10   0   1        7.83        6.77      4.24 o 
  11   0   1      102.51      120.55     19.20 o 
 -11   1   1        5.02       10.02      5.90 o 
 -10   1   1       14.16       11.84      7.06 o 
  -9   1   1       37.99       36.94     10.03 o 
  -8   1   1       27.74       30.24      9.02 o 
  -7   1   1        3.96        4.24      4.86 o 
  -6   1   1      152.92      161.86     17.07 o 
  -5   1   1      543.31      648.87     21.39 o 
  -4   1   1      951.85     1032.40     29.59 o 
  -3   1   1     1490.22     1690.82     31.74 o 
  -2   1   1     4516.76     4668.21     78.29 o 
  -1   1   1     6129.39     4928.41     73.56 o 
   0   1   1       38.12       39.06      4.03 o 
   1   1   1     1127.39     1174.84     14.73 o 
   2   1   1     3385.01     4062.36     45.54 o 
   3   1   1      472.80      506.79     13.90 o 
   4   1   1      395.03      416.37     14.50 o 
   5   1   1      207.72      203.16     11.24 o 
   6   1   1      124.16      133.02     15.42 o 
   7   1   1      377.29      425.45     29.15 o 
   8   1   1       49.47       77.04     13.72 o 
   9   1   1       19.06       24.94      8.38 o 
  10   1   1       14.00       11.80      7.46 o 
 -10   2   1       10.18        9.87      6.82 o 
  -9   2   1       37.76       23.95      9.18 o 
  -8   2   1      295.72      351.06     29.89 o 
  -7   2   1      355.82      352.98     29.19 o 
  -6   2   1      665.70      627.29     35.28 o 
  -5   2   1      251.90      303.85     14.66 o 
  -4   2   1      681.13      826.15     22.62 o 
  -3   2   1      276.79      306.09     12.28 o 
  -2   2   1      107.87      143.22     11.73 o 
  -1   2   1      358.26      401.26     17.04 o 
   0   2   1      501.65      499.41      8.79 o 
   1   2   1     1383.96     1242.49     17.01 o 
   2   2   1      298.86      262.51      8.22 o 
   3   2   1      616.19      654.36     16.48 o 
   4   2   1      318.11      338.93     13.28 o 
   5   2   1       64.79       79.82      7.29 o 
   6   2   1      251.45      246.50     21.70 o 
   7   2   1       46.41       99.36     15.16 o 
   8   2   1       23.74       41.30     10.86 o 
   9   2   1       47.13       54.93     12.83 o 
  10   2   1        3.89        6.36      5.33 o 
 -10   3   1       12.91       12.37      7.35 o 
  -9   3   1       32.17       67.11     15.80 o 
  -8   3   1        1.63       14.18      8.96 o 
  -7   3   1       30.86       18.96      7.36 o 
  -6   3   1      508.25      574.68     35.78 o 
  -5   3   1       76.16      103.26     15.03 o 
  -4   3   1      871.61      932.20     25.66 o 
  -3   3   1       40.52       36.80      7.81 o 
  -2   3   1      284.29      298.42     18.81 o 
  -1   3   1      589.06      736.56     18.84 o 
   0   3   1     1387.57     1359.19     19.67 o 
   1   3   1      836.05      764.44     25.62 o 
   2   3   1      274.09      268.88      9.34 o 
   3   3   1      362.38      399.56     24.17 o 
   4   3   1       46.12       59.59      5.80 o 
   5   3   1      169.29      173.35     10.80 o 
   6   3   1       36.41       40.74      5.72 o 
   7   3   1       29.09       30.50      9.54 o 
   8   3   1       18.39       18.10      8.09 o 
   9   3   1       32.28       25.50      9.37 o 
  10   3   1        6.43       10.19      7.83 o 
  -9   4   1       21.42       11.35      8.05 o 
  -8   4   1      238.28      247.80     28.04 o 
  -7   4   1       18.52       21.41      8.29 o 
  -6   4   1       78.79       82.27     15.30 o 
  -5   4   1      105.12       86.59     14.00 o 
  -4   4   1      118.33      115.68     16.38 o 
  -3   4   1       48.12       54.78      9.94 o 
  -2   4   1      136.79      100.00     10.63 o 
  -1   4   1      164.45      192.07     10.60 o 
   0   4   1       35.65       34.14      3.62 o 
   1   4   1      160.84      205.28      6.20 o 
   2   4   1        0.58        8.09      2.48 o 
   3   4   1       86.08       90.89     15.80 o 
   4   4   1       36.19       36.82      4.75 o 
   5   4   1      156.01      165.38     11.01 o 
   6   4   1        3.34       23.95      8.70 o 
   7   4   1       91.82       64.84     14.35 o 
   8   4   1       27.38       38.51     11.56 o 
   9   4   1       28.93       46.93     12.13 o 
  -8   5   1       10.12       21.63      8.45 o 
  -7   5   1        7.95       10.04      7.32 o 
  -6   5   1       74.49       78.81     15.05 o 
  -5   5   1       22.96       13.66      7.77 o 
  -4   5   1      213.66      224.35     22.60 o 
  -3   5   1       88.41      152.86     17.29 o 
  -2   5   1       95.72       86.21      6.02 o 
  -1   5   1       76.45       68.24      6.93 o 
   0   5   1      151.23      143.14      6.50 o 
   1   5   1        1.87        2.03      1.12 o 
   2   5   1      216.02      216.50      8.91 o 
   3   5   1      451.89      445.25     13.53 o 
   4   5   1      198.20      235.38     23.58 o 
   5   5   1        1.11       11.84      7.86 o 
   6   5   1       49.73       46.95     12.69 o 
   7   5   1       61.42       96.78     17.96 o 
   8   5   1       33.90       23.57     11.37 o 
  -7   6   1       31.43       49.40     12.82 o 
  -6   6   1        4.28        1.85      4.28 o 
  -5   6   1       10.92        8.86      6.02 o 
  -4   6   1      179.16      152.19     19.77 o 
  -3   6   1       64.27       56.48     11.46 o 
  -2   6   1       70.63       83.26      6.67 o 
  -1   6   1       59.80       73.36      8.18 o 
   0   6   1      104.34       87.66     11.26 o 
   1   6   1      268.83      299.52     12.56 o 
   2   6   1       35.74       40.27      4.21 o 
   3   6   1       19.03       12.51      6.75 o 
   4   6   1        6.09        7.37      5.70 o 
   5   6   1        9.00       15.06      7.80 o 
   6   6   1       11.63       15.35      8.45 o 
   7   6   1       18.41       19.19      9.80 o 
  -6   7   1        2.85        2.94      6.71 o 
  -5   7   1       21.09       38.84     11.56 o 
  -4   7   1      125.26      160.13     21.72 o 
  -3   7   1        9.20       18.79      8.35 o 
  -2   7   1       15.98       14.09      4.40 o 
  -1   7   1       79.14      108.73     10.90 o 
   0   7   1        4.11       11.23      3.06 o 
   1   7   1      108.65      129.82     11.79 o 
   2   7   1       35.21       57.92      7.71 o 
   3   7   1       58.14       68.42     14.53 o 
   4   7   1       38.93       42.10     11.79 o 
   5   7   1        4.21       10.42      7.17 o 
   6   7   1       13.10       31.90     12.10 o 
  -3   8   1        8.96       14.55      8.39 o 
  -2   8   1        1.33        3.11      4.95 o 
  -1   8   1       12.93       19.55      5.26 o 
   0   8   1       17.67       48.85      7.97 o 
   1   8   1        3.20        1.11      3.71 o 
   2   8   1        8.77        5.49      4.73 o 
   3   8   1       50.85       35.10     11.09 o 
   3  -7   2       49.10       70.09     12.36 o 
   4  -7   2       75.99       95.68     15.62 o 
   5  -7   2        6.74       15.01      6.75 o 
  -5  -6   2       76.92       82.55     11.70 o 
  -3  -6   2       52.75       18.99      4.99 o 
   2  -6   2       49.27       62.23     10.79 o 
   3  -6   2      168.06      179.29     18.81 o 
   4  -6   2        9.95       24.11      7.32 o 
   5  -6   2       91.39       77.69     13.48 o 
   6  -6   2       13.16       15.28      6.70 o 
   7  -6   2        3.02        3.95      4.36 o 
  -8  -5   2        0.49       -0.90      3.82 o 
  -7  -5   2        3.37        0.96      3.63 o 
  -6  -5   2       34.27       52.18      9.97 o 
  -5  -5   2       46.93       62.28      9.92 o 
  -3  -5   2       55.01       48.23      7.27 o 
  -2  -5   2       45.98       43.53      6.32 o 
   3  -5   2       67.88       74.75     11.58 o 
   4  -5   2       41.40       54.99     10.38 o 
   5  -5   2       78.69       87.13     13.79 o 
   6  -5   2       27.27       30.51      9.20 o 
   7  -5   2       80.32       90.20     16.30 o 
   8  -5   2        3.88        6.44      7.81 o 
  -4  -4   2      233.28        1.92      3.79 o 
  -3  -4   2      100.63      102.39      9.90 o 
  -2  -4   2      275.14      277.42     14.36 o 
   1  -4   2      104.87       90.08     10.76 o 
   4  -4   2      113.67       93.80     12.93 o 
   5  -4   2       38.99       30.85     10.53 o 
   6  -4   2       31.91       20.28      7.97 o 
   7  -4   2       26.89       33.14     10.67 o 
   8  -4   2       11.93       23.40      8.58 o 
   9  -4   2        6.63        6.27      5.56 o 
  -6  -3   2      145.38      112.09     11.45 o 
  -2  -3   2      149.27      148.02      7.73 o 
  -1  -3   2      344.08      285.48      8.95 o 
   1  -3   2      605.38      606.44     25.37 o 
   2  -3   2      158.64      178.11     14.12 o 
   3  -3   2       32.67       38.24      4.70 o 
   4  -3   2       57.26       71.44      6.76 o 
   5  -3   2      145.14      155.31     20.65 o 
   6  -3   2       12.61       17.00      3.33 o 
  -1  -2   2     1306.21     1226.54     18.10 o 
   0  -2   2      245.78      194.76      9.85 o 
   1  -2   2     1160.41     1106.27     26.90 o 
   2  -2   2       32.21       32.34      4.37 o 
   3  -2   2     1470.29     1357.29     31.63 o 
   4  -2   2      413.25      430.83     17.75 o 
   5  -2   2      449.23      423.13     19.71 o 
   6  -2   2       28.80       35.10      4.70 o 
   7  -2   2       96.88      124.58     13.31 o 
   8  -2   2       32.74       37.05      8.23 o 
 -10  -1   2        7.02       11.73      7.42 o 
  -9  -1   2       26.48       18.35      7.16 o 
  -8  -1   2       48.15       57.60     11.61 o 
  -7  -1   2        7.46        9.94      5.57 o 
  -6  -1   2       37.40       37.85      8.12 o 
  -5  -1   2     2089.56     2337.05     61.14 o 
  -4  -1   2      379.92      380.01     20.68 o 
  -2  -1   2      703.32      703.13     16.15 o 
  -1  -1   2     3669.44     3827.16     53.54 o 
   2  -1   2     2988.02     3347.67     36.51 o 
   3  -1   2      511.95      550.60     13.23 o 
   4  -1   2     1198.60     1234.49     25.57 o 
   5  -1   2      543.19      571.92     24.34 o 
   6  -1   2      146.01      158.30     14.45 o 
   7  -1   2      536.40      564.72     29.92 o 
   8  -1   2      114.18      134.56     16.04 o 
   9  -1   2       23.63       42.87      9.89 o 
  10  -1   2        5.15       11.96      6.24 o 
 -11   0   2       14.86       19.73      8.96 o 
 -10   0   2        3.02        4.63      5.09 o 
  -9   0   2        1.02        1.80      6.65 o 
  -8   0   2        0.61        5.22      4.38 o 
  -7   0   2      290.73      247.44     21.73 o 
  -6   0   2      411.60      467.69     28.11 o 
  -5   0   2       75.29       80.48     11.96 o 
  -4   0   2      483.13      529.60     25.46 o 
  -3   0   2     1050.88     1286.99     36.78 o 
  -2   0   2     4922.15     5883.02     91.14 o 
  -1   0   2      806.29      852.53     14.63 o 
   1   0   2     1166.44     1384.56     29.54 o 
   2   0   2     1673.82     2072.07     27.72 o 
   3   0   2     2080.40     2056.77     32.81 o 
   4   0   2       25.09       27.60      4.17 o 
   5   0   2     1092.91     1133.28     27.32 o 
   6   0   2      121.27      158.08     15.41 o 
   7   0   2       46.86       44.05      9.35 o 
   8   0   2       53.65       45.05      9.52 o 
   9   0   2       46.90       29.79      8.94 o 
  10   0   2       19.40       24.52      9.91 o 
 -10   1   2        7.07        5.06      7.50 o 
  -9   1   2       26.48       20.00      7.50 o 
  -8   1   2       48.09       52.04     11.55 o 
  -7   1   2        7.43        7.93      4.70 o 
  -6   1   2       37.12       34.10      8.30 o 
  -5   1   2     2091.23     2197.68     62.50 o 
  -4   1   2      379.04      404.84     20.31 o 
  -3   1   2     2151.48     2524.22     57.19 o 
  -2   1   2      701.37      793.83     25.79 o 
  -1   1   2     3675.20     3779.89     39.89 o 
   0   1   2     1763.15     1471.97     31.83 o 
   1   1   2      273.30      218.24      7.39 o 
   2   1   2     2989.04     3333.49     38.00 o 
   3   1   2      511.86      548.24     16.46 o 
   4   1   2     1198.26     1240.78     25.95 o 
   5   1   2      543.87      561.86     18.63 o 
   6   1   2      145.75      150.50     16.48 o 
   7   1   2      536.00      552.36     33.32 o 
   8   1   2      114.41      126.72     17.33 o 
   9   1   2       23.80       28.67     10.61 o 
  10   1   2        5.11        2.93      4.44 o 
 -10   2   2       39.53       47.01     13.38 o 
  -9   2   2       97.42      102.15     18.08 o 
  -8   2   2      208.23      238.39     24.75 o 
  -7   2   2      292.70      280.49     25.11 o 
  -6   2   2       37.41       46.89     10.59 o 
  -5   2   2      372.31      338.18     24.33 o 
  -4   2   2      659.28      659.07     56.43 o 
  -3   2   2      483.14      534.42     25.04 o 
  -2   2   2      371.53      402.45     19.70 o 
  -1   2   2     1307.34     1201.32     18.69 o 
   0   2   2      246.57      217.90      7.43 o 
   1   2   2     1157.06     1127.68     14.78 o 
   2   2   2       32.12       38.15      4.15 o 
   3   2   2     1471.74     1427.81     24.52 o 
   4   2   2      413.22      454.02     14.59 o 
   5   2   2      450.03      457.20     16.68 o 
   6   2   2       28.75       34.05      5.41 o 
   7   2   2       96.81       92.30     15.55 o 
   8   2   2       32.67       22.40      8.32 o 
   9   2   2       33.39       33.79     10.37 o 
  10   2   2       18.61       16.66      7.28 o 
 -10   3   2       26.64       40.83     13.43 o 
  -9   3   2      176.77      207.10     25.59 o 
  -8   3   2       92.20       98.56     17.04 o 
  -7   3   2       68.75       48.06     11.49 o 
  -6   3   2      145.06      161.31     19.28 o 
  -5   3   2      387.70      407.39     27.81 o 
  -4   3   2       27.90       17.00      6.43 o 
  -3   3   2      501.37      461.48     25.64 o 
  -2   3   2      149.68      139.74     12.81 o 
  -1   3   2      344.21      297.79     12.09 o 
   0   3   2       65.66       67.32      3.43 o 
   1   3   2      606.73      580.53     12.06 o 
   2   3   2      158.07      173.83      7.23 o 
   3   3   2       32.76       37.49      2.96 o 
   4   3   2       57.56       76.63      6.14 o 
   5   3   2      145.63      171.26     13.29 o 
   6   3   2       12.57       14.94      3.47 o 
   7   3   2       91.83       81.18     13.94 o 
   8   3   2        4.83        8.88      6.89 o 
   9   3   2       34.03       44.41     12.68 o 
  10   3   2        6.96        5.18      5.55 o 
  -9   4   2       31.39       40.62     12.42 o 
  -8   4   2       11.29        8.40      7.61 o 
  -7   4   2       29.02       44.96     11.43 o 
  -6   4   2        9.50       25.01      9.67 o 
  -5   4   2      554.76      565.73     35.97 o 
  -4   4   2      233.42      278.69     23.03 o 
  -3   4   2      100.38      105.88     13.63 o 
  -2   4   2      275.27      286.70     20.02 o 
  -1   4   2       22.33        5.03      4.98 o 
   0   4   2      361.93      398.56     12.61 o 
   1   4   2      105.36      106.34      4.42 o 
   2   4   2        1.76        4.50      2.86 o 
   3   4   2      511.00      517.36     35.11 o 
   4   4   2      113.62       95.16      9.07 o 
   5   4   2       39.22       44.17      5.57 o 
   6   4   2       31.84       35.60     10.66 o 
   7   4   2       26.80       37.89     10.82 o 
   8   4   2       11.87       23.25      9.62 o 
   9   4   2        6.59        0.99      5.07 o 
  -8   5   2        0.50       -0.66      5.09 o 
  -7   5   2        3.40       15.82      7.85 o 
  -6   5   2       34.23       49.93     13.01 o 
  -5   5   2       47.17       48.22     11.22 o 
  -4   5   2      109.23      111.14     17.35 o 
  -3   5   2       54.81       51.78     10.07 o 
  -2   5   2       46.23       52.67      9.87 o 
  -1   5   2      269.17      306.43     21.21 o 
   0   5   2       18.14       20.28      2.56 o 
   1   5   2        3.85        7.16      1.65 o 
   2   5   2       50.61       47.48      3.68 o 
   3   5   2       67.77       75.32      6.35 o 
   4   5   2       41.66       58.75     12.58 o 
   5   5   2       78.93       99.50     16.42 o 
   6   5   2       27.39       33.59     10.43 o 
   7   5   2       80.65      101.59     18.73 o 
   8   5   2        3.85        6.45      6.97 o 
  -7   6   2       11.49       13.43      8.01 o 
  -6   6   2       36.42       50.70     13.51 o 
  -5   6   2       76.90       80.56     15.39 o 
  -4   6   2        6.96       24.11      8.62 o 
  -3   6   2       52.85       82.78     14.06 o 
  -2   6   2      106.74      108.63     14.86 o 
  -1   6   2       14.50       18.36      5.79 o 
   0   6   2      120.69      130.53      8.56 o 
   1   6   2       52.34       59.82      5.53 o 
   2   6   2       49.34       57.25      8.74 o 
   3   6   2      168.29      191.37     14.35 o 
   4   6   2        9.97       14.12      6.62 o 
   5   6   2       91.48      114.37     18.24 o 
   6   6   2       13.17        8.99      6.62 o 
   7   6   2        3.04       14.85      8.90 o 
  -6   7   2       47.05       45.76     13.64 o 
  -5   7   2       37.76       52.07     13.00 o 
  -4   7   2       24.01       41.69     11.98 o 
  -3   7   2       12.69       15.73      7.34 o 
  -2   7   2       34.48       38.02     10.30 o 
  -1   7   2       68.59       71.62     12.17 o 
   0   7   2       90.44      110.38      8.52 o 
   1   7   2      161.88      172.92     14.65 o 
   2   7   2        5.47        0.13      3.66 o 
   3   7   2       49.04       52.34     13.24 o 
   4   7   2       76.15      102.96     17.96 o 
   5   7   2        6.78       12.09      8.00 o 
   6   7   2        1.22       -5.91      6.09 o 
  -3   8   2       35.91       63.03     14.27 o 
  -2   8   2        0.63       -3.88      6.92 o 
  -1   8   2        4.43        2.36      3.17 o 
   0   8   2        4.68       13.47      6.73 o 
   1   8   2        0.57       -2.62      4.44 o 
   2   8   2       22.41       33.59     10.17 o 
   3   8   2        7.31        4.20      7.39 o 
   3  -7   3        3.01        2.88      3.27 o 
   4  -7   3       88.05       99.49     15.97 o 
   5  -7   3        8.07        9.52      5.55 o 
   2  -6   3      357.81      370.11     26.92 o 
   3  -6   3      184.92      235.44     22.32 o 
   4  -6   3       77.87       79.76     13.77 o 
   5  -6   3       59.33       66.50     13.14 o 
   6  -6   3        3.58        2.43      4.72 o 
   7  -6   3       56.38       61.65     13.86 o 
  -8  -5   3       10.26       10.08      5.37 o 
  -7  -5   3       27.20       33.12      9.16 o 
  -6  -5   3       65.05       70.07     11.58 o 
  -4  -5   3      160.36       27.11      6.41 o 
  -3  -5   3       20.53       21.69      4.50 o 
  -2  -5   3       16.17       20.98      3.80 o 
   2  -5   3      117.06      103.77     13.63 o 
   3  -5   3       28.47       30.97      8.20 o 
   4  -5   3       64.06       66.27     11.86 o 
   5  -5   3      121.59      121.47     16.94 o 
   6  -5   3       26.76       32.50      9.61 o 
   7  -5   3       52.17       58.35     13.67 o 
   8  -5   3       47.49       41.12     11.90 o 
  -4  -4   3       84.69       88.20     10.17 o 
  -3  -4   3      173.81      162.30     11.63 o 
  -2  -4   3      358.30      372.17     14.70 o 
   4  -4   3      225.98      184.79     18.06 o 
   5  -4   3       26.66       31.14      4.27 o 
   6  -4   3      190.57      225.28     23.11 o 
   7  -4   3       18.37       32.00      9.61 o 
   8  -4   3       12.76       18.18      9.20 o 
   9  -4   3       23.51       26.07      9.56 o 
  -6  -3   3       76.47       57.68      2.88 o 
  -2  -3   3      528.84      535.23     13.94 o 
  -1  -3   3     2543.95     2148.52    362.00 o 
   1  -3   3       57.51       49.98      7.83 o 
   2  -3   3      151.50      150.28     46.36 o 
   3  -3   3       55.45       43.26      5.68 o 
   4  -3   3       62.88       72.85     14.12 o 
   5  -3   3       86.36       78.37      9.10 o 
   6  -3   3      322.34      255.16     23.85 o 
   7  -3   3       36.83       31.26      9.31 o 
   8  -3   3       89.94      111.93     17.97 o 
   9  -3   3       25.41       21.40      9.50 o 
  10  -3   3       53.19       73.06     17.14 o 
  -5  -2   3      228.24      199.75     11.09 o 
  -4  -2   3       16.02       12.87      2.47 o 
  -3  -2   3      486.42      483.90     12.81 o 
  -2  -2   3      586.15      539.37     37.66 o 
  -1  -2   3      127.78      109.16      8.79 o 
   0  -2   3      228.28      188.02      9.15 o 
   1  -2   3      945.91     1025.58     28.60 o 
   2  -2   3      822.24      884.55     25.92 o 
   3  -2   3     1929.10     1991.69     44.33 o 
   4  -2   3      129.19       97.48      9.08 o 
   5  -2   3      105.40       92.65      7.55 o 
   6  -2   3      264.36      158.67    134.99 o 
   7  -2   3      248.63      256.72     18.73 o 
   8  -2   3      120.03       99.42     13.02 o 
   9  -2   3       21.55       29.99      7.45 o 
  -9  -1   3       69.86       85.84     15.08 o 
  -8  -1   3       33.91       32.34      8.35 o 
  -7  -1   3       48.81       37.42      9.53 o 
  -6  -1   3      108.42      119.12     14.14 o 
  -5  -1   3      388.97      479.89     26.57 o 
  -3  -1   3     1951.93     1824.72     37.36 o 
  -2  -1   3       36.54       42.59      4.40 o 
  -1  -1   3     5989.06     6309.02     88.84 o 
   0  -1   3     2947.16     2707.30     29.18 o 
   2  -1   3      325.94      313.97     11.59 o 
   3  -1   3      169.55      172.60      6.35 o 
   4  -1   3       12.84       14.74      2.42 o 
   5  -1   3      129.79       87.47     58.08 o 
   6  -1   3      416.56      486.01     24.92 o 
   7  -1   3       91.13       90.63     12.14 o 
   8  -1   3      142.80      130.36     15.33 o 
   9  -1   3       10.04        7.89      5.56 o 
  10  -1   3       28.78       42.50     10.53 o 
 -11   0   3        0.00        0.11      5.58 o 
 -10   0   3        3.96       -3.37      4.70 o 
  -9   0   3       44.89       63.97     13.05 o 
  -8   0   3      218.68      254.76     24.33 o 
  -7   0   3       38.15       59.46     11.00 o 
  -6   0   3        0.04       -0.09      5.35 o 
  -5   0   3      620.60      676.00     31.88 o 
  -4   0   3        0.06        0.83      3.03 o 
  -3   0   3      477.25      521.46     23.38 o 
  -2   0   3      721.77      783.38     22.81 o 
  -1   0   3      466.38      609.65     18.71 o 
   0   0   3       40.41       42.57      3.77 o 
   1   0   3       74.95       57.42      4.14 o 
   2   0   3     3889.59     4264.57     67.98 o 
   3   0   3     1535.05     1708.66     28.03 o 
   4   0   3        3.29        4.97      1.92 o 
   5   0   3        1.06        8.64      2.95 o 
   6   0   3      421.96      422.36     24.87 o 
   7   0   3        5.01       -0.29      2.87 o 
   8   0   3        1.15        3.85      4.50 o 
   9   0   3        5.03       -4.22      4.01 o 
  10   0   3        3.55        0.80      4.21 o 
 -10   1   3       13.35       22.24      9.23 o 
  -9   1   3       69.92       80.75     16.44 o 
  -8   1   3       34.01       32.81      8.93 o 
  -7   1   3       48.75       52.41     10.76 o 
  -6   1   3      108.49       99.65     13.83 o 
  -5   1   3      389.09      414.49     26.06 o 
  -4   1   3      112.35       99.36     11.55 o 
  -3   1   3     1952.64     2035.50     50.38 o 
  -2   1   3       36.49       38.80      6.18 o 
  -1   1   3     5990.70     6364.29     53.96 o 
   0   1   3     2945.35     2733.09     23.34 o 
   1   1   3     1175.98     1139.39     20.94 o 
   2   1   3      324.95      315.13     10.95 o 
   3   1   3      168.85      166.81      7.64 o 
   4   1   3       12.82       18.24      3.46 o 
   5   1   3      129.43      110.70      8.19 o 
   6   1   3      416.81      460.32     54.50 o 
   7   1   3       91.57       87.27     13.77 o 
   8   1   3      142.68      142.95     17.98 o 
   9   1   3       10.10       10.79      5.61 o 
  10   1   3       28.91       41.56     10.55 o 
 -10   2   3        4.80       14.34      8.22 o 
  -9   2   3       37.15       46.45     12.42 o 
  -8   2   3       62.23       54.24     12.39 o 
  -7   2   3       80.37       86.42     14.99 o 
  -6   2   3      290.55      279.39     23.68 o 
  -5   2   3      228.34      229.39     20.11 o 
  -4   2   3       15.89       13.47      5.38 o 
  -3   2   3      486.79      535.74     25.97 o 
  -2   2   3      585.64      502.40     24.54 o 
  -1   2   3      127.82      103.65      5.27 o 
   0   2   3      228.35      201.90      6.80 o 
   1   2   3      946.88      993.19     55.32 o 
   2   2   3      821.13      887.00     17.00 o 
   3   2   3     1925.84     1964.91     26.79 o 
   4   2   3      129.41      105.55      6.57 o 
   5   2   3      104.87       89.10      7.02 o 
   6   2   3      264.93      252.33     32.24 o 
   7   2   3      249.01      219.08     22.61 o 
   8   2   3      119.87      127.15     18.27 o 
   9   2   3       21.54       35.46     10.43 o 
  10   2   3        5.72        8.27      7.51 o 
 -10   3   3       27.89       28.98     10.60 o 
  -9   3   3       73.22       84.44     16.63 o 
  -8   3   3       45.63       74.92     15.09 o 
  -7   3   3      221.21      219.52     23.75 o 
  -6   3   3       76.68       73.37     13.69 o 
  -5   3   3       41.36       41.19      9.41 o 
  -4   3   3      374.44      384.07     25.81 o 
  -3   3   3       33.72       35.90      7.51 o 
  -2   3   3      529.22      472.68     19.33 o 
  -1   3   3     2545.60     2515.65     35.58 o 
   0   3   3      838.90      837.11     18.08 o 
   1   3   3       56.87       44.90      3.32 o 
   2   3   3      151.26      179.96      6.06 o 
   3   3   3       55.71       44.16      3.84 o 
   4   3   3       62.63       72.61      5.29 o 
   5   3   3       86.15       93.45      7.06 o 
   6   3   3      322.43      301.31     15.04 o 
   7   3   3       36.74       48.39     12.21 o 
   8   3   3       89.87       88.32     16.41 o 
   9   3   3       25.34       27.66      9.36 o 
  10   3   3       53.02       57.14     14.20 o 
  -9   4   3       40.74       66.64     15.87 o 
  -8   4   3       16.16       18.47     10.71 o 
  -7   4   3       36.01       35.33     10.42 o 
  -6   4   3       59.05       54.58     11.90 o 
  -5   4   3      109.92      108.94     15.76 o 
  -4   4   3       84.53       78.14     12.60 o 
  -3   4   3      173.61      167.10     16.47 o 
  -2   4   3      358.03      350.04     19.95 o 
  -1   4   3      316.77      376.73     20.70 o 
   0   4   3      215.48      215.75     10.54 o 
   1   4   3      203.62      197.22      6.81 o 
   2   4   3       14.72       12.32      2.12 o 
   3   4   3      258.08      223.44      7.68 o 
   4   4   3      225.62      200.98     18.08 o 
   5   4   3       26.80       29.58      4.03 o 
   6   4   3      190.53      201.09     23.27 o 
   7   4   3       18.39       27.88      8.46 o 
   8   4   3       12.77       27.31     11.33 o 
   9   4   3       23.57       14.62      8.11 o 
  -8   5   3       10.21       12.62      7.57 o 
  -7   5   3       27.15       28.38     10.19 o 
  -6   5   3       64.96       49.85     12.42 o 
  -5   5   3        2.27        5.99      4.70 o 
  -4   5   3      160.24      194.07     20.39 o 
  -3   5   3       20.82       35.08      9.98 o 
  -2   5   3       16.20       20.13      2.97 o 
  -1   5   3       22.71       36.64      7.16 o 
   0   5   3      117.68      140.72      9.47 o 
   1   5   3      144.84      144.37      5.91 o 
   2   5   3      116.90       95.17      4.96 o 
   3   5   3       28.49       28.00      3.43 o 
   4   5   3       64.18       47.77      5.29 o 
   5   5   3      121.44      116.90     17.85 o 
   6   5   3       26.69       41.95     11.29 o 
   7   5   3       52.07       73.36     16.13 o 
   8   5   3       47.46       46.37     13.66 o 
  -7   6   3        1.95        8.46      6.60 o 
  -6   6   3        4.55       22.93      9.77 o 
  -5   6   3       17.81       13.83      6.86 o 
  -4   6   3        7.81       -2.51      5.50 o 
  -3   6   3       32.18       47.54     10.66 o 
  -2   6   3       68.81       78.83     12.60 o 
  -1   6   3      143.69      128.60     10.82 o 
   0   6   3       87.40      101.15      7.57 o 
   1   6   3       61.62       57.37      5.51 o 
   2   6   3      357.91      364.81     13.79 o 
   3   6   3      185.46      203.61     22.88 o 
   4   6   3       77.65       80.55     15.74 o 
   5   6   3       59.09       59.05     13.96 o 
   6   6   3        3.58       12.88      8.76 o 
   7   6   3       56.40       57.41     15.32 o 
  -6   7   3       42.71       57.92     14.74 o 
  -5   7   3       19.01       19.02      7.58 o 
  -4   7   3       31.46       31.80     10.38 o 
  -3   7   3       25.91       38.45     11.22 o 
  -2   7   3       65.67       59.76     12.40 o 
  -1   7   3        6.73        9.33      2.73 o 
   0   7   3        2.99        2.04      2.58 o 
   1   7   3       43.13       45.90     11.27 o 
   2   7   3       15.59       15.60      7.04 o 
   3   7   3        3.04        9.62      6.96 o 
   4   7   3       87.89      108.30     19.11 o 
   5   7   3        8.09       11.70      7.53 o 
  -3   8   3       11.24        2.91      4.14 o 
  -2   8   3       17.51       16.23      4.03 o 
  -1   8   3        1.59       -3.61      5.27 o 
   0   8   3        3.55        9.91      5.82 o 
   1   8   3        3.09        8.88      5.82 o 
   2   8   3       18.79       33.85     11.24 o 
   3   8   3       52.43       70.14     15.65 o 
   3  -7   4        7.42       11.70      6.19 o 
   4  -7   4       51.55       46.13     11.55 o 
   5  -7   4       24.25       35.94     10.36 o 
   2  -6   4       21.69       19.16      7.38 o 
   3  -6   4       11.47       21.15      8.55 o 
   4  -6   4       57.80       73.97     14.10 o 
   5  -6   4        4.97       16.42      7.57 o 
   6  -6   4        4.59        8.99      6.42 o 
   7  -6   4       13.53       18.00      9.70 o 
  -8  -5   4       31.82       37.90      9.94 o 
  -7  -5   4       31.20       42.62     10.05 o 
  -6  -5   4       15.12       17.25      5.86 o 
  -4  -5   4        3.82        8.77      3.51 o 
  -3  -5   4      203.86      214.87     12.34 o 
   2  -5   4      685.17      767.51     39.21 o 
   3  -5   4      294.27      314.75     24.95 o 
   4  -5   4       18.66       25.49      8.05 o 
   5  -5   4       14.93        5.99      6.54 o 
   6  -5   4        7.78       10.20      6.18 o 
   7  -5   4        8.12        5.86      5.89 o 
   8  -5   4        5.17        6.77      7.17 o 
  -3  -4   4      266.84      298.95     14.74 o 
  -2  -4   4       26.48       25.87      3.12 o 
  -1  -4   4        2.88        4.47      2.51 o 
   3  -4   4        9.02        5.45      4.37 o 
   4  -4   4       70.14       73.04     13.19 o 
   5  -4   4       79.47       81.79     14.13 o 
   6  -4   4       51.68       56.14     11.88 o 
   7  -4   4       16.58       15.51      6.49 o 
   8  -4   4       54.60       61.58     13.89 o 
   9  -4   4        6.77        6.14      7.01 o 
  -6  -3   4       87.77       60.79      4.57 o 
  -2  -3   4       27.00       24.11      5.89 o 
  -1  -3   4      117.97      130.74     10.63 o 
   0  -3   4     1326.35     1201.28     30.25 o 
   2  -3   4      677.65      704.34     26.27 o 
   3  -3   4      375.06      348.78     18.16 o 
   4  -3   4       83.21       88.82     12.07 o 
   5  -3   4        0.53        1.00      4.45 o 
   6  -3   4       37.90       19.86      8.48 o 
   7  -3   4       24.99       46.24     11.09 o 
   8  -3   4        7.06        1.67      7.27 o 
   9  -3   4        4.75        5.62      6.43 o 
  -7  -2   4       55.58       50.63      7.28 o 
  -6  -2   4       15.53       13.75      3.11 o 
  -5  -2   4      267.74      239.89     12.73 o 
  -4  -2   4       15.47       20.57      3.32 o 
  -3  -2   4      334.56      256.77     18.57 o 
  -2  -2   4      195.87      200.78      8.13 o 
  -1  -2   4      170.33      198.18     11.96 o 
   0  -2   4      313.47      352.47     12.88 o 
   1  -2   4      130.67      133.78     10.64 o 
   2  -2   4      527.39      572.75     22.36 o 
   3  -2   4      850.86      944.42     30.78 o 
   4  -2   4      467.12      485.51     22.36 o 
   5  -2   4       27.87       29.07      4.10 o 
   6  -2   4       95.08      109.02      8.70 o 
   7  -2   4       43.26       43.47      7.85 o 
   8  -2   4       26.85       39.96      8.04 o 
  -4  -1   4       11.32       11.45      3.32 o 
  -3  -1   4       28.09       34.07      5.36 o 
  -2  -1   4     2711.51     2837.28     51.33 o 
  -1  -1   4     5031.45     5589.95     61.02 o 
   0  -1   4     2712.01     2763.52     32.43 o 
   2  -1   4      283.41      268.80      7.79 o 
   3  -1   4      295.86      352.69     12.59 o 
   4  -1   4      780.24      887.19     20.56 o 
   5  -1   4       22.14       28.57      5.84 o 
   6  -1   4      143.71      147.20     13.44 o 
   7  -1   4       13.00       15.80      5.04 o 
   8  -1   4       66.81       64.53     10.72 o 
   9  -1   4       21.61       15.43      5.84 o 
  10  -1   4       30.23       31.46      9.14 o 
 -10   0   4        2.50        3.44      5.76 o 
  -9   0   4       11.26       13.52      7.99 o 
  -8   0   4       51.01       41.65     10.55 o 
  -7   0   4        6.07        4.85      5.73 o 
  -6   0   4       60.56       64.36     11.51 o 
  -5   0   4     1472.61     1640.15     53.51 o 
  -4   0   4      302.51      394.77     22.92 o 
  -3   0   4       54.94       55.70      5.47 o 
  -2   0   4     3414.90     3602.84     65.84 o 
  -1   0   4     6054.50     6804.49    102.70 o 
   0   0   4      998.06     1099.35     20.14 o 
   1   0   4      144.27      158.55      7.53 o 
   2   0   4      226.51      211.77     11.40 o 
   3   0   4       14.35       26.80      4.98 o 
   4   0   4     1127.64     1116.57     24.80 o 
   5   0   4      292.45      343.46     14.33 o 
   6   0   4      395.35      354.87     22.61 o 
   7   0   4        8.17       13.10      5.12 o 
   8   0   4      260.14      228.09     21.33 o 
   9   0   4        5.25       10.05      5.54 o 
  10   0   4       12.50       13.66      6.45 o 
 -10   1   4        2.30       -4.07      4.70 o 
  -9   1   4       10.86       19.59      8.95 o 
  -8   1   4       20.41       38.03     11.78 o 
  -7   1   4       34.02       30.18      9.22 o 
  -6   1   4      288.74      296.60     24.96 o 
  -5   1   4      375.12      365.22     25.19 o 
  -4   1   4       11.21        7.30      3.91 o 
  -3   1   4       28.04       40.81      7.23 o 
  -2   1   4     2709.67     2895.05     32.92 o 
  -1   1   4     5029.15     5603.48     51.05 o 
   0   1   4     2712.20     2837.17     30.99 o 
   1   1   4     1900.88     1979.92     24.55 o 
   2   1   4      283.48      268.34     10.95 o 
   3   1   4      295.79      328.71     18.79 o 
   4   1   4      779.76      819.50     20.12 o 
   5   1   4       22.13       18.27      3.59 o 
   6   1   4      143.97      117.52     10.83 o 
   7   1   4       13.03       12.15      6.68 o 
   8   1   4       66.37       77.70     13.36 o 
   9   1   4       21.62       18.28      7.72 o 
  10   1   4       30.18       27.63      9.75 o 
 -10   2   4        9.08       20.54     11.34 o 
  -9   2   4       41.56       51.85     13.10 o 
  -8   2   4       18.41       10.37      6.18 o 
  -7   2   4       55.11       74.86     14.30 o 
  -6   2   4       15.55       19.70      7.22 o 
  -5   2   4      267.88      270.50     22.21 o 
  -4   2   4       15.68       27.10      6.77 o 
  -3   2   4      332.46      283.88     18.97 o 
  -2   2   4      195.60      205.15      8.28 o 
  -1   2   4      170.35      178.15      6.03 o 
   0   2   4      313.82      343.12     10.24 o 
   1   2   4      130.32      128.72      8.01 o 
   2   2   4      527.04      569.42     17.24 o 
   3   2   4      850.75      941.70     23.59 o 
   4   2   4      468.43      436.33     12.81 o 
   5   2   4       27.95       22.42      3.71 o 
   6   2   4       94.72       90.30      7.81 o 
   7   2   4       43.19       38.24     10.06 o 
   8   2   4       27.11       39.18     10.81 o 
   9   2   4       33.42       41.45     11.66 o 
  10   2   4        8.28        7.68      6.02 o 
 -10   3   4       79.91       73.00     16.80 o 
  -9   3   4       96.52      145.99     22.99 o 
  -8   3   4       74.34       71.27     14.48 o 
  -7   3   4      138.58      136.08     20.47 o 
  -6   3   4       87.81       81.79     13.77 o 
  -5   3   4       75.06       62.29     12.63 o 
  -4   3   4      432.98      491.99     28.69 o 
  -3   3   4      441.79      509.07     26.82 o 
  -2   3   4       27.20       23.39      2.92 o 
  -1   3   4      117.10      136.18      5.65 o 
   0   3   4     1328.88     1244.27     20.69 o 
   1   3   4      668.61      666.17     13.52 o 
   2   3   4      677.25      708.22     27.07 o 
   3   3   4      375.18      353.85     14.73 o 
   4   3   4       83.01       69.19     10.14 o 
   5   3   4        0.55       -0.39      4.09 o 
   6   3   4       37.81       31.05      9.35 o 
   7   3   4       25.03       46.92     12.13 o 
   8   3   4        7.08        9.41      7.19 o 
   9   3   4        4.76        5.42      5.79 o 
  -9   4   4       20.61       48.74     13.58 o 
  -8   4   4       63.45       74.57     16.65 o 
  -7   4   4       64.84       91.42     16.59 o 
  -6   4   4      139.91      146.36     19.16 o 
  -5   4   4      348.61      314.27     26.66 o 
  -4   4   4       10.62        7.61      4.45 o 
  -3   4   4      266.68      313.71     22.38 o 
  -2   4   4       26.70       18.59      5.10 o 
  -1   4   4        2.90        4.93      1.67 o 
   0   4   4       22.89       26.83      3.98 o 
   1   4   4       68.58       49.73      7.42 o 
   2   4   4      576.53      546.99     15.14 o 
   3   4   4        8.93        4.88      1.04 o 
   4   4   4       70.76       49.11      8.51 o 
   5   4   4       79.44       80.74     14.73 o 
   6   4   4       51.99       60.61     13.10 o 
   7   4   4       16.54       38.95     11.21 o 
   8   4   4       54.60       71.36     15.93 o 
   9   4   4        6.75        4.99      5.00 o 
  -8   5   4       31.80       50.84     13.74 o 
  -7   5   4       31.18       40.28     12.08 o 
  -6   5   4       15.19       20.87      8.31 o 
  -5   5   4        6.51       15.40      7.39 o 
  -4   5   4        3.86       13.38      6.83 o 
  -3   5   4      203.81      194.09     19.37 o 
  -2   5   4      224.85      217.32      9.65 o 
  -1   5   4      168.63      164.33      8.24 o 
   0   5   4      303.61      299.08     13.91 o 
   1   5   4      109.67      112.73      5.92 o 
   2   5   4      685.09      715.13     16.60 o 
   3   5   4      293.67      269.75      8.99 o 
   4   5   4       18.72       21.92      4.16 o 
   5   5   4       14.87       16.42      9.45 o 
   6   5   4        7.83       18.02      9.19 o 
   7   5   4        8.10        0.78      6.18 o 
   8   5   4        5.22       24.08     10.40 o 
  -7   6   4       20.52       41.88     12.07 o 
  -6   6   4       15.58       15.36      6.82 o 
  -5   6   4       73.20       85.06     15.85 o 
  -4   6   4       94.41       80.10     14.62 o 
  -3   6   4       59.91       51.78     10.31 o 
  -2   6   4       59.22       65.75     11.62 o 
  -1   6   4      138.40      121.60     10.59 o 
   0   6   4       70.62       69.97      7.58 o 
   1   6   4       46.51       56.30      5.41 o 
   2   6   4       21.83       19.01      5.72 o 
   3   6   4       11.52        9.81      6.73 o 
   4   6   4       57.78       74.38     15.04 o 
   5   6   4        5.00        9.45      8.33 o 
   6   6   4        4.57       11.65      8.01 o 
   7   6   4       13.49       33.43     12.18 o 
  -5   7   4        5.41        4.77      7.53 o 
  -4   7   4       10.46        1.72      4.37 o 
  -3   7   4       17.96        5.89      3.61 o 
  -2   7   4       95.96       91.52     10.55 o 
  -1   7   4       59.51       58.04      7.66 o 
   0   7   4       21.34       28.35      4.57 o 
   1   7   4       55.63       78.73      9.34 o 
   2   7   4       31.01       28.93      9.93 o 
   3   7   4        7.37        9.25      6.75 o 
   4   7   4       51.54       59.93     15.02 o 
   5   7   4       24.25       61.86     15.48 o 
  -2   8   4       19.63       13.00      4.29 o 
  -1   8   4       11.98       22.88      8.39 o 
   0   8   4       27.08       27.01     10.21 o 
   1   8   4        4.40       -0.39      5.09 o 
   2   8   4       13.16       22.90      8.94 o 
   3  -7   5       24.13       26.45      9.86 o 
   4  -7   5        7.78        1.67      5.15 o 
   5  -7   5        5.11       -1.89      6.55 o 
   2  -6   5       89.98       93.52     14.60 o 
   3  -6   5       36.14       31.97      9.38 o 
   4  -6   5       14.49       20.95      8.44 o 
   5  -6   5       16.06       16.31      7.77 o 
   6  -6   5       23.28       30.23     11.32 o 
   7  -6   5        0.28       -4.35      5.06 o 
  -6  -5   5       12.14       20.66      6.69 o 
  -4  -5   5        7.48        9.53      3.18 o 
  -3  -5   5      138.31      126.49      8.15 o 
   2  -5   5      150.08      196.68     20.44 o 
   3  -5   5      202.88      180.04     20.02 o 
   4  -5   5       23.59       35.82      9.55 o 
   5  -5   5        3.14       16.67      7.92 o 
   6  -5   5       33.66       32.29     10.20 o 
   7  -5   5        9.41       13.35      7.25 o 
   8  -5   5       52.81       58.56     14.94 o 
  -3  -4   5        5.85        5.24      2.43 o 
  -1  -4   5      381.33      366.63     20.29 o 
   1  -4   5       39.58       41.33      8.77 o 
   2  -4   5      275.52      327.05     24.47 o 
   3  -4   5      191.75       52.72    112.34 o 
   4  -4   5       63.43       15.94     33.89 o 
   5  -4   5      112.78      105.25     16.01 o 
   6  -4   5       65.64       64.16     12.82 o 
   7  -4   5       63.93       63.65     14.85 o 
   8  -4   5       10.85       21.31     10.52 o 
   9  -4   5        3.23       10.19      7.64 o 
  -6  -3   5      173.62      162.00      8.78 o 
  -5  -3   5      111.56      101.83      6.25 o 
  -4  -3   5       98.69       88.49      5.90 o 
  -2  -3   5      105.40      107.78     10.99 o 
  -1  -3   5       49.95       40.92      6.50 o 
   0  -3   5      394.72      379.35     15.55 o 
   1  -3   5      138.09      167.22     13.73 o 
   2  -3   5      827.77      826.96     30.80 o 
   3  -3   5       30.48       37.00      5.29 o 
   4  -3   5       70.40       19.24     33.77 o 
   5  -3   5       50.35       67.90     12.51 o 
   6  -3   5       39.46       49.03     11.33 o 
   7  -3   5       52.83       47.49     12.34 o 
   8  -3   5       79.23      100.09     17.97 o 
   9  -3   5       27.51       21.01      9.76 o 
  -8  -2   5        0.09        4.04      2.14 o 
  -7  -2   5        0.06        5.05      3.55 o 
  -6  -2   5      302.52      313.30     16.97 o 
  -5  -2   5      165.68      183.11     11.91 o 
  -4  -2   5      594.98      554.86     19.85 o 
  -3  -2   5       14.59       25.96      4.22 o 
  -2  -2   5     2210.29     2244.41     34.58 o 
  -1  -2   5      188.11      175.26      5.60 o 
   0  -2   5       10.43        7.74      2.13 o 
   1  -2   5       74.22       62.06      9.01 o 
   2  -2   5      516.74      606.34     25.16 o 
   3  -2   5      180.83      193.16     14.34 o 
   4  -2   5      335.44      248.82    155.20 o 
   5  -2   5       59.84       78.51      6.26 o 
   6  -2   5      209.32      235.71     12.48 o 
   7  -2   5       33.78       36.78      5.57 o 
   8  -2   5       37.20       45.22      6.65 o 
   9  -2   5       41.77       33.97     11.02 o 
  10  -2   5        4.20        0.78      5.12 o 
  -6  -1   5       98.16       85.61     10.33 o 
  -5  -1   5       14.78        7.68      3.70 o 
  -4  -1   5       51.36       55.65      7.47 o 
  -3  -1   5      350.78      314.74     16.03 o 
  -2  -1   5      591.17      551.63     15.60 o 
  -1  -1   5     1118.03     1043.84     16.49 o 
   0  -1   5       25.37       17.95      2.06 o 
   2  -1   5     2119.68     2031.26    103.99 o 
   3  -1   5       72.79       67.18      4.88 o 
   4  -1   5      194.95      179.29     11.31 o 
   5  -1   5      149.05      142.33     11.49 o 
   6  -1   5       27.16       21.77      6.59 o 
   7  -1   5       46.67       62.44      9.71 o 
   8  -1   5       22.06       27.19      7.54 o 
   9  -1   5       42.53       42.12      9.51 o 
 -10   0   5        5.41        6.43      6.43 o 
  -9   0   5        1.81        7.89      6.58 o 
  -8   0   5       37.40       52.42     11.93 o 
  -7   0   5        7.97        9.02      6.07 o 
  -6   0   5      663.94      759.25     38.72 o 
  -5   0   5       37.83       42.42      9.15 o 
  -4   0   5     1113.70     1175.06     73.65 o 
  -3   0   5     2080.96     2180.85     51.96 o 
  -2   0   5        0.24        9.51      3.83 o 
  -1   0   5      271.41      286.21     10.93 o 
   0   0   5     3038.34     3392.72     70.90 o 
   1   0   5      137.39      150.19      8.05 o 
   2   0   5       63.04       83.22      9.73 o 
   3   0   5      286.95      330.46     16.53 o 
   4   0   5      927.81      902.53     31.37 o 
   5   0   5      110.16      118.81     12.22 o 
   6   0   5      413.69      407.43     24.52 o 
   7   0   5       30.04       35.35      8.32 o 
   8   0   5        8.37       12.57      6.14 o 
   9   0   5        1.00        7.35      4.67 o 
  10   0   5        9.16        8.89      6.78 o 
 -10   1   5       14.57       10.76      8.00 o 
  -9   1   5       25.04       28.29     10.29 o 
  -8   1   5       66.84       68.73     14.82 o 
  -7   1   5      103.56      104.36     15.83 o 
  -6   1   5       98.43       97.73     14.63 o 
  -5   1   5       14.72       18.64      6.89 o 
  -4   1   5       51.27       60.68      9.76 o 
  -3   1   5      350.94      324.85     14.49 o 
  -2   1   5      589.78      560.79     13.18 o 
  -1   1   5     1117.25     1071.09     18.82 o 
   0   1   5       25.74       19.44      2.55 o 
   1   1   5      383.23      412.72     10.82 o 
   2   1   5     2116.61     2022.73     28.42 o 
   3   1   5       72.66       74.04      9.15 o 
   4   1   5      196.41      168.69     15.05 o 
   5   1   5      149.20      125.51      8.60 o 
   6   1   5       27.26       19.98      4.38 o 
   7   1   5       46.60       44.56      9.61 o 
   8   1   5       22.11       15.94      6.63 o 
   9   1   5       42.37       30.97      9.70 o 
  10   1   5       13.33       21.61      8.85 o 
 -10   2   5       14.94       12.83      8.58 o 
  -9   2   5       20.07       12.98      7.81 o 
  -8   2   5        0.10       -3.88      3.87 o 
  -7   2   5        0.06        3.52      5.09 o 
  -6   2   5      302.10      318.06     26.70 o 
  -5   2   5      165.54      194.59     19.22 o 
  -4   2   5      595.50      587.37     30.53 o 
  -3   2   5       14.77       19.35      6.78 o 
  -2   2   5     2215.22     2181.15     29.22 o 
  -1   2   5      188.56      177.95      6.42 o 
   0   2   5       10.66        8.79      1.63 o 
   1   2   5       74.52       71.07      3.89 o 
   2   2   5      517.04      539.76     23.84 o 
   3   2   5      180.39      178.09     10.77 o 
   4   2   5      334.72      340.68     23.25 o 
   5   2   5       60.15       64.59      8.64 o 
   6   2   5      209.76      224.53     11.90 o 
   7   2   5       33.61       38.85     10.16 o 
   8   2   5       37.04       43.18     11.00 o 
   9   2   5       41.81       30.16      9.85 o 
  10   2   5        4.20       -1.24      3.94 o 
 -10   3   5       10.61       21.92      9.91 o 
  -9   3   5       95.85      106.84     19.37 o 
  -8   3   5       50.99       47.52     12.92 o 
  -7   3   5      365.80      380.86     31.25 o 
  -6   3   5      173.37      195.41     21.05 o 
  -5   3   5      111.23      111.85     15.12 o 
  -4   3   5       98.94       91.34     12.89 o 
  -3   3   5        0.36        1.02      1.24 o 
  -2   3   5      104.60      104.55      6.94 o 
  -1   3   5       50.10       41.70      3.69 o 
   0   3   5      395.22      376.09     10.51 o 
   1   3   5      137.92      131.37      4.97 o 
   2   3   5      829.30      795.02     30.37 o 
   3   3   5       30.49       33.40      5.35 o 
   4   3   5       70.33       64.18      8.79 o 
   5   3   5       50.37       51.78     10.81 o 
   6   3   5       39.51       38.88     10.54 o 
   7   3   5       52.93       51.79     12.59 o 
   8   3   5       79.24       85.12     15.77 o 
   9   3   5       27.43       16.79      8.65 o 
  -9   4   5       23.17       28.52     11.13 o 
  -8   4   5       41.99       23.83      9.20 o 
  -7   4   5       12.88       15.67      8.25 o 
  -6   4   5       98.67       97.73     15.82 o 
  -5   4   5       25.62       25.37      9.13 o 
  -4   4   5       25.66       40.80      9.63 o 
  -3   4   5        5.91        2.85      2.93 o 
  -2   4   5      328.51      312.22     10.49 o 
  -1   4   5      381.15      355.61     11.50 o 
   0   4   5       90.76      100.39      5.91 o 
   1   4   5       39.85       33.06      3.50 o 
   2   4   5      275.25      312.52     17.75 o 
   3   4   5      192.19      191.19     12.54 o 
   4   4   5       63.46       66.95      7.54 o 
   5   4   5      112.38       95.07     15.63 o 
   6   4   5       65.52       49.58     12.40 o 
   7   4   5       63.71       73.45     15.33 o 
   8   4   5       10.87       16.26      7.95 o 
   9   4   5        3.21       13.46      7.03 o 
  -8   5   5       17.30       14.85      9.47 o 
  -7   5   5       10.99       24.34      9.91 o 
  -6   5   5       12.08       10.75      5.50 o 
  -5   5   5       59.83       51.22     11.44 o 
  -4   5   5        7.46       10.60      5.69 o 
  -3   5   5      138.03      138.89     16.52 o 
  -2   5   5       94.56       84.21      6.98 o 
  -1   5   5       23.41       19.81      3.02 o 
   0   5   5       53.76       50.13      5.75 o 
   1   5   5      190.26      180.45      9.96 o 
   2   5   5      150.30      152.15      7.27 o 
   3   5   5      202.82      167.04     12.01 o 
   4   5   5       23.61       22.55      5.37 o 
   5   5   5        3.13       -2.88      4.04 o 
   6   5   5       33.70       52.29     12.83 o 
   7   5   5        9.38       17.05      9.71 o 
   8   5   5       52.87       75.33     17.61 o 
  -7   6   5        2.24       10.41      7.69 o 
  -6   6   5        0.32        3.91      5.22 o 
  -5   6   5        3.38        7.07      5.89 o 
  -4   6   5      120.03       80.04     14.35 o 
  -3   6   5       74.29       66.89     12.30 o 
  -2   6   5       25.24       20.57      5.07 o 
  -1   6   5       94.37       78.05     13.61 o 
   0   6   5       64.92       66.24      7.60 o 
   1   6   5       73.52       77.59      6.34 o 
   2   6   5       89.87      107.19     10.30 o 
   3   6   5       36.22       48.12      6.89 o 
   4   6   5       14.58       14.99      8.11 o 
   5   6   5       15.96        6.81      4.92 o 
   6   6   5       23.23       29.60     10.60 o 
   7   6   5        0.28       15.47     10.19 o 
  -5   7   5       82.52      119.80     19.22 o 
  -4   7   5        8.62       39.81     10.52 o 
  -3   7   5       26.26       34.79      6.79 o 
  -2   7   5        1.90        4.31      4.32 o 
  -1   7   5       42.56       30.08      5.69 o 
   0   7   5        4.98        1.43      5.11 o 
   1   7   5       48.83       47.96      7.31 o 
   2   7   5       96.11      122.51     19.75 o 
   3   7   5       24.16       27.96      9.89 o 
   4   7   5        7.77       23.61     10.73 o 
   5   7   5        5.10        6.34      7.82 o 
  -2   8   5        2.61       78.11     15.44 o 
  -1   8   5       17.99       31.01      6.56 o 
   0   8   5        7.65        7.92      4.87 o 
   1   8   5        0.75        1.65      4.71 o 
   3  -7   6        0.35       -3.07      3.84 o 
   4  -7   6       17.77       22.16     10.29 o 
   2  -6   6        1.15        2.79      5.46 o 
   3  -6   6       25.77       33.42     10.59 o 
   4  -6   6      107.82      126.98     18.70 o 
   5  -6   6       75.56       90.85     16.34 o 
   6  -6   6        2.29       10.31      5.99 o 
   2  -5   6      211.47      270.10     24.92 o 
   3  -5   6       48.33       53.63     11.58 o 
   4  -5   6      187.44      183.58     21.53 o 
   5  -5   6       11.57       17.46      8.49 o 
   6  -5   6        6.27        4.16      5.58 o 
   7  -5   6       14.20       15.25      8.35 o 
  -3  -4   6      133.79      129.59      8.56 o 
  -1  -4   6       46.54       36.52      6.57 o 
   1  -4   6       89.46      111.99     14.73 o 
   2  -4   6      152.54      136.89     16.41 o 
   3  -4   6       49.77       31.24      8.54 o 
   4  -4   6       28.00       22.96      7.46 o 
   5  -4   6      259.50      283.42     26.71 o 
   6  -4   6       23.27       19.33      8.54 o 
   7  -4   6       59.16       72.35     15.75 o 
   8  -4   6       16.47        5.79      6.34 o 
  -6  -3   6      280.25      282.37     13.20 o 
  -5  -3   6        9.46       14.06      2.97 o 
  -4  -3   6       49.22       48.81      5.30 o 
  -2  -3   6      310.39      215.58     16.37 o 
  -1  -3   6       52.90       53.61      7.06 o 
   0  -3   6      218.65      220.05     11.85 o 
   3  -3   6        5.27        5.59      4.31 o 
   4  -3   6       67.58       80.17     13.00 o 
   5  -3   6       28.63       27.47      9.12 o 
   6  -3   6      201.64      188.72     22.08 o 
   7  -3   6        7.67       10.77      6.08 o 
   8  -3   6       31.51       15.43      7.43 o 
   9  -3   6       13.31        6.92      7.19 o 
  -8  -2   6       10.64        8.70      3.76 o 
  -7  -2   6        8.65        6.55      3.96 o 
  -6  -2   6        8.91        7.11      3.49 o 
  -5  -2   6      151.37      161.43     12.02 o 
  -4  -2   6      147.15      144.06     10.90 o 
  -3  -2   6      168.10      158.68     11.28 o 
  -2  -2   6     1975.39     2087.08     69.79 o 
  -1  -2   6      727.53      678.99     14.58 o 
   0  -2   6      652.86      662.39     20.83 o 
   1  -2   6      338.15      302.82     15.97 o 
   2  -2   6       10.68       -0.97      2.06 o 
   4  -2   6       15.00       11.37      1.97 o 
   5  -2   6      359.55      349.95     12.68 o 
   6  -2   6      169.37      157.65     11.33 o 
   7  -2   6       66.83       76.21      7.82 o 
   8  -2   6        4.99       19.26      8.11 o 
   9  -2   6       21.77       24.29      9.60 o 
  -9  -1   6       12.40        8.06      4.65 o 
  -8  -1   6       24.09       23.33      6.85 o 
  -7  -1   6       49.65       34.74      7.41 o 
  -6  -1   6      195.54      176.27     15.34 o 
  -5  -1   6      294.88      237.21     16.58 o 
  -4  -1   6       73.62       71.19      8.77 o 
  -3  -1   6      503.60      532.68     23.08 o 
  -2  -1   6      618.91      638.97     21.32 o 
  -1  -1   6      163.07      157.56      6.58 o 
   0  -1   6     1245.37     1260.20     26.64 o 
   1  -1   6      112.67      122.01     12.27 o 
   3  -1   6      581.87      517.90     17.75 o 
   4  -1   6      362.75      351.40     16.20 o 
   5  -1   6      299.84      315.77     14.16 o 
   6  -1   6      101.75      102.39      8.99 o 
   7  -1   6       16.93       14.71      3.78 o 
   8  -1   6       36.91       33.51      6.15 o 
   9  -1   6       33.85       34.37     11.82 o 
  10  -1   6       14.05        0.01      8.12 o 
  -9   0   6       19.80       38.21     11.34 o 
  -8   0   6      106.28      100.22     16.65 o 
  -7   0   6        6.52       10.80      6.36 o 
  -6   0   6      148.36      147.10     23.45 o 
  -5   0   6      134.39      141.24     10.40 o 
  -4   0   6      358.29      352.77     21.02 o 
  -3   0   6      266.95      347.87     20.11 o 
  -2   0   6      971.03     1012.88     24.91 o 
  -1   0   6      297.23      307.91     12.31 o 
   0   0   6        1.31        1.60      1.61 o 
   1   0   6       77.15       97.74      5.72 o 
   2   0   6       28.01       35.99      5.10 o 
   3   0   6      481.06      516.17     16.84 o 
   4   0   6       17.95       28.07      4.76 o 
   5   0   6      838.75      931.54     35.60 o 
   6   0   6      814.10      866.95     36.65 o 
   7   0   6        6.18        8.07      4.21 o 
   8   0   6       56.38       61.11     11.36 o 
   9   0   6      136.81      120.22     16.85 o 
  10   0   6        8.88       16.89      7.22 o 
 -10   1   6       10.19        5.33      5.22 o 
  -9   1   6       12.37       15.13      6.96 o 
  -8   1   6       23.92       26.39      9.04 o 
  -7   1   6       49.52       53.00     12.32 o 
  -6   1   6      195.65      191.96     20.54 o 
  -5   1   6      295.03      267.96     22.41 o 
  -4   1   6       73.85       90.31      8.33 o 
  -3   1   6      503.99      569.98     19.61 o 
  -2   1   6      618.67      643.28     15.43 o 
  -1   1   6      162.72      159.12      7.45 o 
   0   1   6     1246.23     1204.93     24.52 o 
   1   1   6      113.57      105.11      5.95 o 
   2   1   6      770.72      742.02     22.58 o 
   3   1   6      584.20      516.70     14.91 o 
   4   1   6      362.82      333.45     21.19 o 
   5   1   6      299.54      320.49     22.57 o 
   6   1   6      101.66      103.11     13.96 o 
   7   1   6       16.92       30.41      8.03 o 
   8   1   6       36.93       41.73     10.43 o 
   9   1   6       33.89       36.38     10.05 o 
  10   1   6       14.03       10.31      6.00 o 
 -10   2   6       10.29        9.49      8.00 o 
  -9   2   6       38.07       41.71     12.00 o 
  -8   2   6       10.61       18.61      8.19 o 
  -7   2   6        8.63        4.48      6.55 o 
  -6   2   6        9.01       14.18      8.12 o 
  -5   2   6      151.37      181.45     18.61 o 
  -4   2   6      146.77      156.95     15.87 o 
  -3   2   6      168.51      147.68      7.53 o 
  -2   2   6     1977.77     1968.06     34.00 o 
  -1   2   6      725.95      686.93     16.29 o 
   0   2   6      650.47      683.89     38.73 o 
   1   2   6      337.66      346.41     12.26 o 
   2   2   6       10.57       16.34      3.45 o 
   3   2   6       97.56      102.97      8.62 o 
   4   2   6       14.92       11.89      5.17 o 
   5   2   6      359.74      401.69     27.72 o 
   6   2   6      169.06      160.30     18.52 o 
   7   2   6       66.63       68.66     13.04 o 
   8   2   6        5.00       -1.85      4.35 o 
   9   2   6       21.85       26.85      9.09 o 
  -9   3   6       19.31       34.28     11.71 o 
  -8   3   6        9.11       26.34     10.77 o 
  -7   3   6      143.27      165.28     21.13 o 
  -6   3   6      280.64      279.24     25.37 o 
  -5   3   6        9.44        6.06      5.32 o 
  -4   3   6       48.90       43.48      9.24 o 
  -3   3   6       93.50      118.54      9.52 o 
  -2   3   6      310.46      304.01     10.60 o 
  -1   3   6       53.25       56.70      4.59 o 
   0   3   6      217.49      208.40      8.06 o 
   1   3   6      340.81      309.86     38.50 o 
   2   3   6      519.15      507.12     15.06 o 
   3   3   6        5.47        4.52      4.00 o 
   4   3   6       67.44       70.44      7.57 o 
   5   3   6       28.66       22.33      8.12 o 
   6   3   6      201.53      167.63     20.43 o 
   7   3   6        7.63       11.06      5.54 o 
   8   3   6       31.43       42.94     12.73 o 
   9   3   6       13.36       18.14      8.61 o 
  -9   4   6       25.84       22.12     10.78 o 
  -8   4   6        8.11       12.93      8.00 o 
  -7   4   6       83.58       74.89     14.65 o 
  -6   4   6      123.64      150.78     19.56 o 
  -5   4   6      105.58      125.92     17.40 o 
  -4   4   6      233.44      219.53     20.81 o 
  -3   4   6      133.57      116.35      6.90 o 
  -2   4   6       70.60       61.23      6.12 o 
  -1   4   6       46.37       46.56      4.35 o 
   0   4   6       31.00       32.03      4.20 o 
   1   4   6       89.28       79.11      5.13 o 
   2   4   6      152.20      134.17     11.15 o 
   3   4   6       49.65       36.95      5.98 o 
   4   4   6       27.93       23.17      5.01 o 
   5   4   6      260.18      268.02     26.38 o 
   6   4   6       23.43       16.40      6.84 o 
   7   4   6       59.22       66.44     14.59 o 
   8   4   6       16.42        9.83      8.18 o 
  -8   5   6        2.24       11.57      7.63 o 
  -7   5   6        8.93       12.33      6.99 o 
  -6   5   6       86.89       97.99     17.64 o 
  -5   5   6       66.83       77.92     15.04 o 
  -4   5   6       13.97       14.55      6.78 o 
  -3   5   6       10.51       14.51      4.35 o 
  -2   5   6      113.02       98.27      9.59 o 
  -1   5   6      105.19       98.07      6.64 o 
   0   5   6       98.40      107.51      8.29 o 
   1   5   6       44.06       43.36      4.75 o 
   2   5   6      211.62      242.77     22.40 o 
   3   5   6       48.33       51.36      7.32 o 
   4   5   6      187.16      170.36     12.71 o 
   5   5   6       11.66       29.65     11.62 o 
   6   5   6        6.33       15.24      8.26 o 
   7   5   6       14.19       22.19     10.88 o 
  -7   6   6       19.50       27.07     10.36 o 
  -6   6   6        9.21        4.02      3.95 o 
  -5   6   6        1.20        7.42      5.45 o 
  -4   6   6       20.83       11.82      7.43 o 
  -3   6   6       16.93       14.13      4.69 o 
  -2   6   6      123.82      110.48     10.55 o 
  -1   6   6       48.75       67.95      8.01 o 
   0   6   6       57.51       68.82     11.01 o 
   1   6   6       42.53       40.54      6.66 o 
   2   6   6        1.16        1.31      4.11 o 
   3   6   6       25.82       32.68      6.05 o 
   4   6   6      107.77      119.39     19.83 o 
   5   6   6       75.74       61.79     15.29 o 
   6   6   6        2.31       26.48     11.98 o 
  -5   7   6       10.02        5.32      3.86 o 
  -4   7   6       10.40        7.61      4.73 o 
  -3   7   6       24.64       17.97      6.78 o 
  -2   7   6        3.49        4.83      5.20 o 
  -1   7   6       67.03       78.71     14.63 o 
   0   7   6       46.98       57.49     12.20 o 
   1   7   6        4.18       11.99      8.71 o 
   2   7   6       33.51       55.49     13.88 o 
   3   7   6        0.36        1.07      5.69 o 
   4   7   6       17.75       26.48     12.18 o 
   0   8   6       11.82       20.28      8.52 o 
   3  -7   7       28.77       34.54     10.96 o 
   4  -7   7        1.43       10.39      6.93 o 
   2  -6   7      118.20      129.00     18.49 o 
   3  -6   7       13.69       12.75      7.07 o 
   4  -6   7       17.27       14.99      7.76 o 
   5  -6   7       27.77       42.24     11.19 o 
   6  -6   7       20.20       22.81     10.40 o 
   2  -5   7       53.77       59.24     12.65 o 
   3  -5   7       34.09       26.18      8.79 o 
   4  -5   7       76.52       83.49     15.12 o 
   5  -5   7       89.25      100.44     17.35 o 
   6  -5   7       38.99       59.53     13.57 o 
   7  -5   7       52.81       47.40     13.74 o 
  -1  -4   7      216.74      185.29     14.07 o 
   0  -4   7       85.62       90.69      8.38 o 
   1  -4   7      151.74      207.17     20.89 o 
   2  -4   7       26.86       30.36      8.76 o 
   3  -4   7        0.32        2.06      5.04 o 
   4  -4   7       17.67       25.19      8.55 o 
   5  -4   7       59.04       53.74     12.83 o 
   6  -4   7       54.37       35.43     10.69 o 
   7  -4   7       50.57       70.12     15.38 o 
   8  -4   7        6.80        5.61      6.87 o 
  -6  -3   7      122.08      124.94      9.71 o 
  -5  -3   7      129.57      121.18      9.58 o 
  -4  -3   7       56.96       57.93      6.84 o 
  -3  -3   7       70.26       75.80      8.00 o 
  -2  -3   7      126.41       82.46     54.19 o 
  -1  -3   7       87.62       92.45      9.62 o 
   0  -3   7       99.90      105.72      8.47 o 
   1  -3   7      138.77      102.52      5.77 o 
   3  -3   7      601.26      629.43     36.41 o 
   4  -3   7        6.41        8.42      5.16 o 
   5  -3   7      410.78      467.65     34.41 o 
   6  -3   7       36.34       46.23     12.28 o 
   7  -3   7       57.94       73.70     15.47 o 
   8  -3   7        6.80        4.89      7.12 o 
   9  -3   7        7.62        1.30      6.15 o 
  -7  -2   7      105.27      106.79     11.84 o 
  -6  -2   7      320.95      292.93     18.39 o 
  -5  -2   7       46.21       51.29      7.45 o 
  -4  -2   7       23.07       30.53      5.89 o 
  -3  -2   7      844.81      801.87     28.83 o 
  -2  -2   7      685.13      664.34     19.56 o 
  -1  -2   7      297.91      273.56      8.59 o 
   0  -2   7      519.82      485.43     15.74 o 
   1  -2   7      389.44      390.43     13.51 o 
   4  -2   7       43.99       32.44      6.34 o 
   5  -2   7       32.71       26.90      3.40 o 
   6  -2   7        8.27        9.56      3.02 o 
   7  -2   7      136.15      147.04     20.97 o 
   8  -2   7       11.12       17.20      9.25 o 
   9  -2   7       61.62       78.10     16.98 o 
  -9  -1   7       12.08       16.13      6.75 o 
  -8  -1   7       40.96       37.73      8.52 o 
  -7  -1   7        4.96        5.63      4.16 o 
  -6  -1   7       49.10       53.75      9.19 o 
  -5  -1   7       48.78       39.06      7.71 o 
  -4  -1   7        9.35        6.28      2.89 o 
  -3  -1   7      383.04      395.98     21.01 o 
  -2  -1   7       79.29       89.77      7.21 o 
  -1  -1   7      325.76      355.11     10.73 o 
   0  -1   7      144.11      139.96      7.21 o 
   1  -1   7     1739.74     1860.65     74.28 o 
   3  -1   7      694.41      663.03     21.54 o 
   4  -1   7       93.35       84.20      8.15 o 
   5  -1   7      245.20      234.05     12.50 o 
   6  -1   7      201.31      183.67     12.09 o 
   7  -1   7      220.93      199.48     13.64 o 
   8  -1   7       26.05       25.02      6.97 o 
   9  -1   7       16.86       12.67      7.58 o 
 -10   0   7       11.59       10.79      5.51 o 
  -9   0   7       16.33        7.80      5.25 o 
  -8   0   7       42.40       32.54      8.62 o 
  -7   0   7       11.55       16.84      5.66 o 
  -6   0   7       43.53       37.85      8.75 o 
  -5   0   7       29.71       23.94      6.93 o 
  -4   0   7       21.94       20.02      6.29 o 
  -3   0   7      472.52      465.31     24.79 o 
  -2   0   7      808.53      811.20     21.70 o 
  -1   0   7      880.84     1066.30     25.67 o 
   0   0   7       36.27       56.69      5.52 o 
   1   0   7      305.60      269.03     10.23 o 
   2   0   7        0.35        2.88      2.21 o 
   3   0   7       10.78       14.32      3.20 o 
   4   0   7       39.58       29.69      4.68 o 
   5   0   7       17.62       19.44      4.77 o 
   6   0   7       39.57       35.89      5.98 o 
   7   0   7       25.45       23.72      5.18 o 
   8   0   7       18.05       24.22      7.37 o 
   9   0   7        4.21       14.72      6.40 o 
 -10   1   7       17.35       43.83     12.87 o 
  -9   1   7       12.02       11.08      7.26 o 
  -8   1   7       41.23       33.30     10.89 o 
  -7   1   7        4.98        6.85      8.45 o 
  -6   1   7       49.49       45.30      8.11 o 
  -5   1   7       49.01       37.78      9.45 o 
  -4   1   7        9.13        7.88      3.44 o 
  -3   1   7      382.51      414.82     21.09 o 
  -2   1   7       79.06       91.38      7.48 o 
  -1   1   7      325.54      375.39     12.29 o 
   0   1   7      143.73      153.84      7.49 o 
   1   1   7     1740.00     1842.05     34.42 o 
   2   1   7      378.09      407.77     15.92 o 
   3   1   7      694.57      662.15     17.78 o 
   4   1   7       93.12       84.76      8.13 o 
   5   1   7      246.96      219.18     18.11 o 
   6   1   7      201.20      194.70     19.31 o 
   7   1   7      220.97      218.64     21.33 o 
   8   1   7       26.08       24.00      8.38 o 
   9   1   7       16.85       26.68      9.41 o 
 -10   2   7       25.95       31.38     11.66 o 
  -9   2   7       15.39       21.45      8.33 o 
  -8   2   7       47.43       64.51     13.85 o 
  -7   2   7      105.32      101.05     16.34 o 
  -6   2   7      320.96      344.25     28.58 o 
  -5   2   7       46.03       45.93      7.34 o 
  -4   2   7       22.81       18.56      4.39 o 
  -3   2   7      844.23      841.12     19.59 o 
  -2   2   7      685.81      672.35     16.75 o 
  -1   2   7      299.10      283.20     13.22 o 
   0   2   7      521.36      529.74     31.98 o 
   1   2   7      388.94      413.41     14.00 o 
   2   2   7      109.87      114.68     12.16 o 
   3   2   7      126.57      112.80      7.29 o 
   4   2   7       44.00       34.19      8.00 o 
   5   2   7       32.54       39.80      9.30 o 
   6   2   7        8.21       12.90      6.41 o 
   7   2   7      136.63      129.49     18.67 o 
   8   2   7       11.10        8.83      5.95 o 
   9   2   7       61.55       47.44     12.34 o 
  -9   3   7       16.96       11.87      8.45 o 
  -8   3   7       34.76       40.13     11.76 o 
  -7   3   7       11.37       18.59      8.43 o 
  -6   3   7      122.11      116.95     17.28 o 
  -5   3   7      129.13      132.25     18.18 o 
  -4   3   7       56.67       55.34      7.51 o 
  -3   3   7       70.62       58.98      5.02 o 
  -2   3   7      126.38      118.78      7.02 o 
  -1   3   7       87.45       91.46      6.02 o 
   0   3   7      100.22       90.07     11.76 o 
   1   3   7      138.14      123.26      7.77 o 
   2   3   7       35.23       39.26      4.50 o 
   3   3   7      602.31      594.86     16.88 o 
   4   3   7        6.41        7.77      3.58 o 
   5   3   7      410.95      383.73     30.00 o 
   6   3   7       36.33       46.82     11.80 o 
   7   3   7       58.08       59.67     13.52 o 
   8   3   7        6.82       25.10      9.84 o 
   9   3   7        7.62       29.72     11.63 o 
  -9   4   7        1.07        7.16      5.71 o 
  -8   4   7       18.76       23.16     10.93 o 
  -7   4   7       34.83       27.98      9.57 o 
  -6   4   7       64.94       48.33     11.32 o 
  -5   4   7       38.01       22.34      5.73 o 
  -4   4   7       35.98       28.73      6.24 o 
  -3   4   7      202.92      186.56     11.18 o 
  -2   4   7       64.74       60.33      5.25 o 
  -1   4   7      217.12      184.92      8.90 o 
   0   4   7       85.45       89.95      7.06 o 
   1   4   7      151.53      145.41     15.39 o 
   2   4   7       26.79       21.66      2.97 o 
   3   4   7        0.33       -0.09      1.67 o 
   4   4   7       17.78       28.04      5.54 o 
   5   4   7       58.86       64.26     13.65 o 
   6   4   7       54.25       49.56     12.48 o 
   7   4   7       50.46       89.43     16.90 o 
   8   4   7        6.82        5.74      5.31 o 
  -8   5   7       10.27       18.97      9.17 o 
  -7   5   7        0.94        1.70      4.56 o 
  -6   5   7       23.20       43.63     11.15 o 
  -5   5   7        4.91        1.07      6.78 o 
  -4   5   7       38.42       42.93      7.48 o 
  -3   5   7       34.05       24.69      5.92 o 
  -2   5   7        4.05        3.92      6.34 o 
  -1   5   7       60.93       67.38      7.47 o 
   0   5   7       27.18       23.38      3.96 o 
   1   5   7      143.59      124.01      7.03 o 
   2   5   7       53.60       50.84      7.39 o 
   3   5   7       34.32       32.19      5.88 o 
   4   5   7       76.48       78.66      9.35 o 
   5   5   7       89.06      104.31     18.15 o 
   6   5   7       38.95       25.60      9.48 o 
   7   5   7       52.95       53.31     14.25 o 
  -6   6   7        4.46        3.42      5.72 o 
  -5   6   7       19.12       21.56      6.26 o 
  -4   6   7        8.40       16.40      5.42 o 
  -3   6   7       53.51       61.31      8.88 o 
  -2   6   7       43.89       37.24     10.54 o 
  -1   6   7       14.09       11.28      5.66 o 
   0   6   7       20.67       13.91      6.77 o 
   1   6   7      103.14       94.80     13.72 o 
   2   6   7      118.22      120.76     13.07 o 
   3   6   7       13.67       18.33      5.13 o 
   4   6   7       17.22       19.15     10.37 o 
   5   6   7       27.71       27.65     10.52 o 
   6   6   7       20.16       20.14      8.95 o 
  -4   7   7       33.25       36.02      8.22 o 
  -3   7   7       14.71       19.83      6.63 o 
  -2   7   7       39.40       39.69     11.09 o 
  -1   7   7       11.07       15.27      6.66 o 
   0   7   7       16.75       21.55      7.07 o 
   1   7   7       70.75      104.52     23.79 o 
   2   7   7        5.58       12.42      6.42 o 
   3   7   7       28.71       41.34     12.58 o 
   4   7   7        1.43        9.11      7.20 o 
   3  -6   8       39.85       60.05     14.21 o 
   4  -6   8        7.77       28.04     10.40 o 
   5  -6   8        1.13        0.43      4.40 o 
   2  -5   8       27.86       37.16     10.82 o 
   3  -5   8       48.30       65.74     14.71 o 
   4  -5   8       29.32       31.66     10.22 o 
   5  -5   8       27.08       32.53     10.53 o 
   6  -5   8       19.21       23.36     10.35 o 
   7  -5   8       44.31       56.54     14.03 o 
  -3  -4   8      125.49      120.73      7.52 o 
  -1  -4   8      141.65      107.60     10.79 o 
   0  -4   8      272.81      296.14     15.37 o 
   1  -4   8      676.20      710.40     40.84 o 
   2  -4   8      176.51      206.61     22.08 o 
   3  -4   8       84.23       98.61     15.63 o 
   4  -4   8       12.55        5.39      4.29 o 
   5  -4   8       59.48       36.88     10.77 o 
   6  -4   8       17.10       34.86     11.06 o 
   7  -4   8       18.85       12.59      8.26 o 
   8  -4   8        3.46        9.20      7.97 o 
  -6  -3   8        0.97        6.95      3.42 o 
  -5  -3   8      561.73      542.42     23.15 o 
  -4  -3   8      194.60      200.71     14.11 o 
  -3  -3   8        9.48        6.27      2.94 o 
  -2  -3   8      176.08      170.89      9.55 o 
  -1  -3   8      192.78      175.83     24.89 o 
   0  -3   8      178.98      176.95     11.68 o 
   1  -3   8      106.07       90.91      6.01 o 
   2  -3   8      315.55      308.28     25.35 o 
   3  -3   8       43.45       46.16     10.36 o 
   4  -3   8       69.42       86.31     14.43 o 
   5  -3   8       30.94       46.53     11.75 o 
   6  -3   8       22.50       23.51      9.00 o 
   7  -3   8       61.65       61.72     15.24 o 
   8  -3   8        6.54        7.24      7.11 o 
  -7  -2   8       12.55       18.99      5.47 o 
  -6  -2   8       64.87       72.62      9.88 o 
  -5  -2   8       42.94       42.07      7.48 o 
  -4  -2   8      182.08      170.54     13.92 o 
  -3  -2   8      119.03      122.01     11.85 o 
  -2  -2   8      298.21      265.39     11.50 o 
  -1  -2   8      278.81      268.60      9.13 o 
   0  -2   8       45.89       42.20      4.28 o 
   1  -2   8     1056.21     1013.02     25.86 o 
   2  -2   8       10.39       10.69      1.96 o 
   3  -2   8      107.88       72.76      7.82 o 
   4  -2   8      367.65      265.58     39.00 o 
   5  -2   8        4.95        8.76      2.10 o 
   6  -2   8       35.93       46.22     12.07 o 
   7  -2   8       72.78       73.67     14.90 o 
   8  -2   8        5.15       12.30      7.66 o 
   9  -2   8        3.03       12.71      9.31 o 
  -9  -1   8        9.59       14.51      6.56 o 
  -8  -1   8       14.47       15.35      6.39 o 
  -7  -1   8      257.56      214.65     19.37 o 
  -6  -1   8      214.21      198.26     17.62 o 
  -5  -1   8      137.40      123.89     13.06 o 
  -4  -1   8      107.72       87.98     10.99 o 
  -3  -1   8     1241.30     1321.16     42.81 o 
  -2  -1   8       43.56       49.54      5.37 o 
  -1  -1   8      717.77      782.86     17.90 o 
   0  -1   8       56.30       52.54      4.45 o 
   1  -1   8       58.44       60.68      6.38 o 
   2  -1   8       91.54      101.88     13.27 o 
   3  -1   8      167.02      148.62      8.80 o 
   4  -1   8       87.16       87.21      7.20 o 
   5  -1   8      396.11      388.41     16.47 o 
   6  -1   8       63.92       71.06      7.69 o 
   7  -1   8       64.13       56.88      7.68 o 
   8  -1   8       41.83       48.36     13.20 o 
   9  -1   8       25.60       22.22      9.75 o 
 -10   0   8        8.45        2.12      3.46 o 
  -9   0   8       59.19       48.56     10.60 o 
  -8   0   8       56.63       61.40     11.62 o 
  -7   0   8       56.83       51.85     10.68 o 
  -6   0   8       21.60       18.81      6.77 o 
  -5   0   8       15.84       15.67      5.95 o 
  -4   0   8       82.66       78.84     11.76 o 
  -3   0   8       26.36       26.47      7.10 o 
  -2   0   8       15.82       19.36      4.74 o 
  -1   0   8     1303.57     1333.15     35.39 o 
   0   0   8      127.98      145.78      7.78 o 
   1   0   8     1000.72     1078.84     26.79 o 
   2   0   8      904.66     1041.95     33.39 o 
   3   0   8      348.68      318.92     19.46 o 
   4   0   8       81.67       80.22      7.75 o 
   5   0   8      139.96      118.56     10.25 o 
   6   0   8        0.09        3.28      4.34 o 
   7   0   8       62.06       65.87      8.55 o 
   8   0   8       70.14       93.65     10.75 o 
   9   0   8        2.37       -0.42      4.92 o 
 -10   1   8       10.32        4.06      3.52 o 
  -9   1   8        9.63       10.85      8.91 o 
  -8   1   8       14.42       21.60      5.93 o 
  -7   1   8      257.47      244.51     17.22 o 
  -6   1   8      214.18      214.55     22.32 o 
  -5   1   8      137.39      122.44     10.87 o 
  -4   1   8      107.78      110.28     14.00 o 
  -3   1   8     1240.74     1272.86     46.97 o 
  -2   1   8       43.51       55.01      9.82 o 
  -1   1   8      717.18      789.10     34.60 o 
   0   1   8       56.26       67.06     10.62 o 
   1   1   8       58.16       48.52      5.82 o 
   2   1   8       91.81      101.33     10.65 o 
   3   1   8      167.10      149.57      8.64 o 
   4   1   8       86.99       87.90      8.43 o 
   5   1   8      396.01      388.74     18.70 o 
   6   1   8       63.51       59.52      8.17 o 
   7   1   8       63.87       46.28      7.83 o 
   8   1   8       41.74       33.10      7.09 o 
   9   1   8       25.66       19.68      6.16 o 
  -9   2   8        1.10       -2.00      4.19 o 
  -8   2   8        4.33       -0.34      5.19 o 
  -7   2   8       12.48       22.46     10.48 o 
  -6   2   8       64.66       63.26      9.17 o 
  -5   2   8       42.90       39.17      6.77 o 
  -4   2   8      182.23      165.95     12.68 o 
  -3   2   8      118.35      116.14      7.48 o 
  -2   2   8      298.18      276.49     13.81 o 
  -1   2   8      278.03      278.13     20.97 o 
   0   2   8       45.98       43.45      8.79 o 
   1   2   8     1055.89     1054.59     25.11 o 
   2   2   8       10.36       19.26      7.17 o 
   3   2   8      107.21      110.39      7.49 o 
   4   2   8      367.25      324.36     13.76 o 
   5   2   8        4.92        4.17      2.87 o 
   6   2   8       35.86       34.99      9.84 o 
   7   2   8       72.57       63.17     12.79 o 
   8   2   8        5.21       12.65      8.21 o 
   9   2   8        3.01        2.75      4.62 o 
  -9   3   8       27.71       27.01     11.04 o 
  -8   3   8       57.30       60.17     10.06 o 
  -7   3   8       60.33       52.67      8.90 o 
  -6   3   8        0.97        4.58      3.56 o 
  -5   3   8      562.01      577.78     25.82 o 
  -4   3   8      194.74      202.56     14.30 o 
  -3   3   8        9.36        7.97      2.36 o 
  -2   3   8      176.42      181.27      9.11 o 
  -1   3   8      192.83      206.78     11.71 o 
   0   3   8      179.02      170.41     16.92 o 
   1   3   8      105.80      106.39      9.22 o 
   2   3   8      315.73      312.90     13.14 o 
   3   3   8       43.02       45.91      5.83 o 
   4   3   8       69.22       75.13      6.63 o 
   5   3   8       31.17       39.12      6.28 o 
   6   3   8       22.47       14.06      8.36 o 
   7   3   8       61.35       45.59     12.21 o 
   8   3   8        6.59        4.97      6.28 o 
  -8   4   8        5.79        4.15      3.92 o 
  -7   4   8        2.04        8.03      3.61 o 
  -6   4   8       27.08       36.03      7.40 o 
  -5   4   8       60.31       60.64      8.87 o 
  -4   4   8       12.13        8.71      5.85 o 
  -3   4   8      125.07      135.88      8.17 o 
  -2   4   8       32.25       32.26      4.22 o 
  -1   4   8      141.10      152.17     10.53 o 
   0   4   8      272.59      266.94     22.09 o 
   1   4   8      676.70      617.74     33.69 o 
   2   4   8      176.31      191.56     14.06 o 
   3   4   8       84.14       91.75     11.36 o 
   4   4   8       12.61        7.44      3.67 o 
   5   4   8       59.55       60.59     13.32 o 
   6   4   8       17.19        8.63      6.95 o 
   7   4   8       18.85       28.06     10.90 o 
   8   4   8        3.43       16.23      9.52 o 
  -7   5   8       41.96       56.03     13.10 o 
  -6   5   8       23.03       20.73     11.13 o 
  -5   5   8       26.83       33.57      7.62 o 
  -4   5   8       51.18       49.24      8.08 o 
  -3   5   8       67.95       46.39      7.44 o 
  -2   5   8       52.33       57.05      7.61 o 
  -1   5   8       68.25       74.04      8.05 o 
   0   5   8      102.34       95.63     11.42 o 
   1   5   8      120.12       93.53     14.02 o 
   2   5   8       27.85       26.56      7.08 o 
   3   5   8       48.12       54.36      7.90 o 
   4   5   8       29.49       36.15      6.67 o 
   5   5   8       27.09       33.21     10.75 o 
   6   5   8       19.11       30.87     11.27 o 
   7   5   8       44.23       57.51     14.64 o 
  -6   6   8       12.22       20.44     10.39 o 
  -5   6   8        5.51        9.61      5.49 o 
  -4   6   8        3.26        7.97      6.91 o 
  -3   6   8       58.53       59.44      9.05 o 
  -2   6   8        5.70        9.97      4.20 o 
  -1   6   8       99.80      111.28     16.71 o 
   0   6   8        9.89        2.28      3.89 o 
   1   6   8       83.70       74.47     12.90 o 
   2   6   8        0.86        1.99      8.19 o 
   3   6   8       39.75       43.81      7.53 o 
   4   6   8        7.78       35.04     11.02 o 
   5   6   8        1.12        0.78      6.99 o 
  -4   7   8        7.10        9.33      6.86 o 
  -3   7   8       32.18       36.18     11.32 o 
  -2   7   8       13.76       13.30      7.89 o 
  -1   7   8        7.68        2.20      3.88 o 
   0   7   8       18.27       16.54      6.65 o 
   1   7   8       19.16       41.07     11.33 o 
   2   7   8       20.21       32.70     11.11 o 
   3   7   8       24.95       40.29     12.70 o 
   3  -6   9       22.53       34.80     11.17 o 
   4  -6   9        0.46        7.81      7.28 o 
   5  -6   9        2.75       -3.96      5.13 o 
   2  -5   9       39.14       67.58     14.56 o 
   3  -5   9        7.00        4.36      4.41 o 
   4  -5   9      146.38      161.63     22.60 o 
   5  -5   9       25.06       33.15     11.63 o 
   6  -5   9       28.52       40.70     13.16 o 
  -1  -4   9       63.61        8.55      4.04 o 
   0  -4   9      242.88      217.98     13.27 o 
   1  -4   9       90.27      130.81     18.10 o 
   2  -4   9       71.18       93.28     15.62 o 
   3  -4   9       29.14       15.78      7.53 o 
   4  -4   9       19.00       12.33      7.47 o 
   5  -4   9        8.09       12.23      7.84 o 
   6  -4   9       25.51       31.26     11.12 o 
   7  -4   9       75.92       89.97     18.64 o 
  -5  -3   9       16.36       11.21      4.36 o 
  -4  -3   9      248.96      237.07     16.86 o 
  -3  -3   9      418.14      409.20     14.63 o 
  -2  -3   9      131.19      112.25      8.35 o 
  -1  -3   9       28.04       23.23      2.83 o 
   0  -3   9       45.44       38.79      5.74 o 
   1  -3   9      326.72      306.26     21.90 o 
   2  -3   9       78.03      112.75     16.06 o 
   3  -3   9      117.61      115.01     16.83 o 
   4  -3   9      107.21      138.38     18.54 o 
   5  -3   9       44.76       40.92     11.58 o 
   6  -3   9      140.98      170.18     22.83 o 
   7  -3   9       34.89       28.07      9.83 o 
   8  -3   9       61.48       66.75     16.16 o 
  -7  -2   9      123.30      130.32     13.93 o 
  -6  -2   9      101.96      117.95     12.87 o 
  -5  -2   9       36.75       34.86      7.03 o 
  -4  -2   9      135.04      124.71     13.01 o 
  -3  -2   9      188.62      178.12     15.30 o 
  -2  -2   9      266.97      235.44     18.44 o 
  -1  -2   9       59.86       53.15      4.44 o 
   0  -2   9       70.34       70.54      4.95 o 
   1  -2   9       15.20       18.20      3.60 o 
   2  -2   9      370.56      340.58     27.02 o 
   3  -2   9      179.16      149.09      5.17 o 
   4  -2   9      256.96      199.29     35.93 o 
   5  -2   9       75.74       73.03     14.27 o 
   6  -2   9       39.24       51.80     13.19 o 
   7  -2   9        6.74        4.14      5.54 o 
   8  -2   9       68.10       77.72     17.10 o 
  -8  -1   9       22.47       21.25      7.06 o 
  -7  -1   9       38.46       38.79      8.83 o 
  -6  -1   9       49.73       46.36      9.15 o 
  -5  -1   9       71.67       72.06     10.61 o 
  -4  -1   9       63.85       66.36      9.70 o 
  -3  -1   9      122.29       98.50     12.22 o 
  -2  -1   9       74.15       79.95      7.43 o 
  -1  -1   9       17.05       11.81      4.41 o 
   0  -1   9      352.36      382.07     13.13 o 
   1  -1   9      387.82      337.41     12.86 o 
   2  -1   9      189.69      188.77     18.44 o 
   3  -1   9       20.10       15.08      3.25 o 
   4  -1   9      127.59      112.58      8.48 o 
   5  -1   9      285.75      285.70     14.46 o 
   6  -1   9      123.50      121.06     10.11 o 
   7  -1   9       28.74       32.21     10.24 o 
   8  -1   9       82.51       90.07     17.43 o 
   9  -1   9       17.20       15.84      8.44 o 
  -9   0   9        3.63       -5.22      5.82 o 
  -8   0   9        3.84        3.39      4.13 o 
  -7   0   9       38.99       33.55      8.70 o 
  -6   0   9       22.25       25.22      7.65 o 
  -5   0   9       72.65       66.74     11.17 o 
  -4   0   9      272.90      277.20     21.58 o 
  -3   0   9      127.74      127.83     14.61 o 
  -2   0   9       63.75       70.05     10.86 o 
  -1   0   9       78.70      104.27     12.63 o 
   0   0   9      493.97      511.41     28.27 o 
   1   0   9      182.45      186.61     11.98 o 
   2   0   9      218.65      214.38     13.14 o 
   3   0   9       65.25       54.00      6.16 o 
   4   0   9      378.27      371.74     17.04 o 
   5   0   9      112.99      127.39     10.72 o 
   6   0   9        4.84       10.62      4.09 o 
   7   0   9        0.04        1.20      5.28 o 
   8   0   9        0.24        2.70      3.09 o 
   9   0   9       85.48       78.15     17.21 o 
  -9   1   9        3.57        0.94      4.80 o 
  -8   1   9       22.43       28.07      9.36 o 
  -7   1   9       38.26       25.41      9.01 o 
  -6   1   9       49.75       31.17      9.12 o 
  -5   1   9       71.89       85.86     13.57 o 
  -4   1   9       63.84       72.90     12.17 o 
  -3   1   9      122.71      113.59     14.47 o 
  -2   1   9       74.25       73.33     11.18 o 
  -1   1   9       17.38       17.14      6.10 o 
   0   1   9      352.52      394.06     25.26 o 
   1   1   9      387.46      357.40     17.12 o 
   2   1   9      189.48      188.70     12.14 o 
   3   1   9       20.06       12.96      3.79 o 
   4   1   9      127.44      119.24     10.25 o 
   5   1   9      285.98      293.37     16.69 o 
   6   1   9      124.06      122.23     11.53 o 
   7   1   9       28.71       35.14      7.12 o 
   8   1   9       82.23       78.76     10.70 o 
   9   1   9       17.20       12.38      4.56 o 
  -9   2   9        8.37        6.25      5.04 o 
  -8   2   9        3.66        8.42      4.82 o 
  -7   2   9      123.34      124.11     13.33 o 
  -6   2   9      101.88      105.91     11.73 o 
  -5   2   9       36.71       29.45      6.37 o 
  -4   2   9      134.99      113.39     10.96 o 
  -3   2   9      188.40      184.70     19.28 o 
  -2   2   9      267.25      275.36     22.69 o 
  -1   2   9       59.78       61.62     10.89 o 
   0   2   9       70.86       77.11     11.95 o 
   1   2   9       15.54       17.26      3.63 o 
   2   2   9      370.49      375.33     16.27 o 
   3   2   9      179.07      177.76     11.88 o 
   4   2   9      257.75      228.03     11.96 o 
   5   2   9       75.80       81.93      9.25 o 
   6   2   9       39.17       39.19      7.04 o 
   7   2   9        6.76        3.06      3.02 o 
   8   2   9       68.05       71.77     10.23 o 
  -9   3   9       14.31       26.98      7.28 o 
  -8   3   9       23.15       27.37      7.89 o 
  -7   3   9        9.44       10.80      5.13 o 
  -6   3   9        4.79        9.30      4.91 o 
  -5   3   9       16.48       15.33      5.53 o 
  -4   3   9      249.21      228.81     15.80 o 
  -3   3   9      418.82      413.82     20.16 o 
  -2   3   9      130.68      122.25     10.31 o 
  -1   3   9       27.70       29.13      7.74 o 
   0   3   9       45.63       37.43      8.75 o 
   1   3   9      326.42      301.42     23.50 o 
   2   3   9       78.27       89.72      7.52 o 
   3   3   9      117.55      120.45      9.60 o 
   4   3   9      107.43      120.85      9.66 o 
   5   3   9       44.88       52.49      7.48 o 
   6   3   9      140.85      153.07     13.46 o 
   7   3   9       34.98       32.00      7.22 o 
   8   3   9       61.45       61.62      9.99 o 
  -8   4   9       31.82       35.64     11.61 o 
  -7   4   9       70.64       68.81     10.96 o 
  -6   4   9       12.11       11.31      4.68 o 
  -5   4   9        9.11        5.03      4.15 o 
  -4   4   9        6.93        4.14      7.00 o 
  -3   4   9       40.67       39.22      6.66 o 
  -2   4   9       84.25       69.12      8.25 o 
  -1   4   9       63.89       89.54      8.39 o 
   0   4   9      243.28      201.18     20.18 o 
   1   4   9       90.11       78.18     12.83 o 
   2   4   9       71.59       65.50      5.53 o 
   3   4   9       28.98       32.09      4.15 o 
   4   4   9       18.81       17.90      3.58 o 
   5   4   9        8.04        9.64      3.88 o 
   6   4   9       25.48       24.47      5.86 o 
   7   4   9       75.97       91.36     18.25 o 
  -7   5   9        2.56        1.56      5.18 o 
  -6   5   9       19.41       14.87      9.81 o 
  -5   5   9       19.09       28.26      9.58 o 
  -4   5   9       50.37       54.38     12.13 o 
  -3   5   9       95.23       96.36     10.68 o 
  -2   5   9       51.76       66.35      8.31 o 
  -1   5   9      148.04      133.64     24.14 o 
   0   5   9       57.32       48.83     10.52 o 
   1   5   9       63.15       71.85     12.68 o 
   2   5   9       39.07       35.35      8.70 o 
   3   5   9        7.06        4.02      3.18 o 
   4   5   9      146.40      163.34     14.32 o 
   5   5   9       24.97       29.07      6.30 o 
   6   5   9       28.50       41.28     12.84 o 
  -5   6   9        7.06        9.42      6.66 o 
  -4   6   9       73.78       92.94     11.94 o 
  -3   6   9        4.60       15.07      4.97 o 
  -2   6   9        3.54       13.42      8.03 o 
  -1   6   9       24.48       18.43      6.78 o 
   0   6   9       31.21       23.88      8.76 o 
   1   6   9        6.56       13.76      6.38 o 
   2   6   9       10.31       12.87      4.91 o 
   3   6   9       22.59       24.30      6.31 o 
   4   6   9        0.47       -0.45      5.54 o 
   5   6   9        2.75       -0.65      5.03 o 
  -3   7   9       14.76       17.61      9.13 o 
  -2   7   9        1.01       -3.35      3.91 o 
  -1   7   9       11.63       13.62      7.11 o 
   0   7   9       20.48        9.30      5.37 o 
   1   7   9       22.62       40.82      8.11 o 
   2   7   9       11.42       13.86      7.56 o 
   3  -6  10       27.10       39.60     12.94 o 
   4  -6  10       36.61       73.31     17.26 o 
   2  -5  10       12.48        2.25      5.47 o 
   3  -5  10       11.94       11.72      8.32 o 
   4  -5  10       28.76       30.56     11.50 o 
   5  -5  10       40.61       62.53     15.48 o 
   6  -5  10       32.26       44.42     13.88 o 
   1  -4  10      266.00      301.01     28.29 o 
   2  -4  10      284.67      374.46     32.31 o 
   3  -4  10        3.94       12.31      6.60 o 
   4  -4  10      100.09      106.31     18.39 o 
   5  -4  10        3.05        8.04      7.21 o 
   6  -4  10        3.54        8.34      7.34 o 
   7  -4  10        8.44        7.27      7.52 o 
  -5  -3  10        0.36        6.93      3.84 o 
  -4  -3  10      256.13      246.57     18.35 o 
  -3  -3  10      253.72      249.23     12.02 o 
  -2  -3  10      192.15      204.81     10.13 o 
  -1  -3  10      143.51       79.65     59.42 o 
   0  -3  10      245.19      232.33     14.49 o 
   1  -3  10       20.16       18.61      5.56 o 
   2  -3  10      135.44      150.70     19.24 o 
   3  -3  10       45.87       55.32     12.53 o 
   4  -3  10       27.05       39.36     11.35 o 
   5  -3  10      138.79      129.07     19.85 o 
   6  -3  10       44.27       58.56     14.69 o 
   7  -3  10       22.15       35.18     11.92 o 
  -7  -2  10       23.01       31.25      7.59 o 
  -6  -2  10      129.44      136.75     14.93 o 
  -5  -2  10        0.71        7.98      4.50 o 
  -4  -2  10       58.43       61.68      9.94 o 
  -3  -2  10       80.01       81.55      7.40 o 
  -2  -2  10       29.16       29.25      4.33 o 
  -1  -2  10       18.09        5.30      2.69 o 
   0  -2  10      606.15      585.77     32.50 o 
   1  -2  10      122.31       92.75      7.42 o 
   2  -2  10       32.17       30.39      4.30 o 
   3  -2  10       35.60       27.37      2.54 o 
   4  -2  10      172.91      169.79     20.92 o 
   5  -2  10      101.09      108.43     17.81 o 
   6  -2  10       83.58       75.27     15.06 o 
   7  -2  10        5.32       14.17      8.62 o 
   8  -2  10       31.06       23.12     11.44 o 
  -8  -1  10        6.35        7.17      4.88 o 
  -7  -1  10       54.79       53.88     10.80 o 
  -6  -1  10        5.65        9.44      6.10 o 
  -5  -1  10      120.45      126.63     15.19 o 
  -4  -1  10      245.82      247.85     20.92 o 
  -3  -1  10       51.06       45.60      9.15 o 
  -2  -1  10      472.95      529.04     29.27 o 
  -1  -1  10      166.32      183.11     11.46 o 
   0  -1  10       84.42       77.44      7.48 o 
   1  -1  10        1.56        2.14      2.87 o 
   2  -1  10      105.60      105.48     14.67 o 
   3  -1  10       30.80       28.89      8.15 o 
   4  -1  10       58.16       59.38     10.16 o 
   5  -1  10       53.79       50.53     11.55 o 
   6  -1  10       34.02       29.44      9.97 o 
   7  -1  10        1.38        1.53      4.26 o 
   8  -1  10       30.31       43.39     13.22 o 
  -9   0  10        2.43        4.11      4.12 o 
  -8   0  10       23.80       26.46      8.41 o 
  -7   0  10       27.13       38.99      9.95 o 
  -6   0  10       74.07       60.72     11.87 o 
  -5   0  10       39.83       42.62      9.03 o 
  -4   0  10      340.32      365.72     25.91 o 
  -3   0  10       96.94      107.82     14.18 o 
  -2   0  10        0.26        0.07      3.00 o 
  -1   0  10      159.31      185.39     17.66 o 
   0   0  10      798.75      800.18     37.60 o 
   1   0  10      699.98      795.26     26.74 o 
   2   0  10       48.08       35.12      5.91 o 
   3   0  10        0.07        5.68      4.82 o 
   4   0  10      519.61      454.73     19.56 o 
   5   0  10        6.48        8.36      3.35 o 
   6   0  10        3.07        1.86      2.01 o 
   7   0  10       17.87       22.12      5.06 o 
   8   0  10        0.03        4.42      5.97 o 
  -9   1  10        4.16        4.03      6.24 o 
  -8   1  10        6.37        7.40      5.33 o 
  -7   1  10       54.80       64.03     12.69 o 
  -6   1  10        5.65        3.74      5.37 o 
  -5   1  10      120.34      104.94     15.38 o 
  -4   1  10      246.51      241.13     22.62 o 
  -3   1  10       51.38       47.88     10.12 o 
  -2   1  10      472.52      504.36     30.80 o 
  -1   1  10      166.08      219.86     20.05 o 
   0   1  10       83.80      104.69     14.06 o 
   1   1  10        1.55        9.06      4.93 o 
   2   1  10      105.73      107.85      9.66 o 
   3   1  10       30.76       24.95      5.05 o 
   4   1  10       57.90       51.56      7.31 o 
   5   1  10       53.76       60.11      8.07 o 
   6   1  10       33.66       28.17      5.85 o 
   7   1  10        1.38        8.13      4.70 o 
   8   1  10       30.49       29.80      7.25 o 
  -9   2  10       16.92       28.33      7.75 o 
  -8   2  10       91.06       82.57     11.46 o 
  -7   2  10       23.17       24.05      8.02 o 
  -6   2  10      129.46      126.90     12.81 o 
  -5   2  10        0.75       -3.32      3.99 o 
  -4   2  10       58.51       67.41     13.23 o 
  -3   2  10       80.20       75.18     13.01 o 
  -2   2  10       29.07       33.97      8.81 o 
  -1   2  10       18.16       12.63      5.39 o 
   0   2  10      606.16      640.91     35.33 o 
   1   2  10      122.21      116.02      9.15 o 
   2   2  10       32.77       36.97      5.46 o 
   3   2  10       35.56       30.63     11.40 o 
   4   2  10      173.09      156.97     10.34 o 
   5   2  10      101.12       90.10      9.90 o 
   6   2  10       83.55       77.16      9.57 o 
   7   2  10        5.29       10.08      4.51 o 
   8   2  10       31.04       18.28      5.76 o 
  -8   3  10       16.06       23.63      9.95 o 
  -7   3  10        9.46       13.41      5.76 o 
  -6   3  10       20.04       22.53      6.30 o 
  -5   3  10        0.35        0.04      3.12 o 
  -4   3  10      255.90      240.65     16.71 o 
  -3   3  10      253.95      283.74     26.14 o 
  -2   3  10      191.37      209.66     21.36 o 
  -1   3  10      143.92      134.63     17.51 o 
   0   3  10      244.90      227.96     21.69 o 
   1   3  10       20.07       12.15      5.52 o 
   2   3  10      135.67      119.68     31.11 o 
   3   3  10       45.89       54.48     16.65 o 
   4   3  10       27.16       21.72      4.71 o 
   5   3  10      138.63      112.64     11.11 o 
   6   3  10       44.36       60.55      8.65 o 
   7   3  10       22.14       43.13      7.88 o 
  -7   4  10       16.83       12.67      5.34 o 
  -6   4  10       19.08       16.94      7.46 o 
  -5   4  10       30.50       37.91      7.67 o 
  -4   4  10       27.92       26.80      9.38 o 
  -3   4  10       99.68       91.77     10.27 o 
  -2   4  10       78.08       75.63      8.63 o 
  -1   4  10       72.46       73.41     13.16 o 
   0   4  10       24.67       33.12      8.81 o 
   1   4  10      266.31      221.09     22.16 o 
   2   4  10      284.04      303.73     25.31 o 
   3   4  10        3.97        2.12      3.43 o 
   4   4  10      100.47       96.21     25.76 o 
   5   4  10        3.04       26.23      8.77 o 
   6   4  10        3.55        4.29      4.93 o 
   7   4  10        8.43       22.49      9.01 o 
  -6   5  10       18.59       26.63      7.03 o 
  -5   5  10       14.45        5.95      3.48 o 
  -4   5  10       13.89       14.86      4.93 o 
  -3   5  10       57.32       55.26      8.39 o 
  -2   5  10       15.69       11.49      4.59 o 
  -1   5  10       52.21       48.10     11.28 o 
   0   5  10       40.19       39.96     10.09 o 
   1   5  10       16.93       20.01      8.25 o 
   2   5  10       12.49       16.00      7.32 o 
   3   5  10       11.95        0.01      8.28 o 
   4   5  10       28.65       26.49      6.71 o 
   5   5  10       40.78       35.61      7.40 o 
   6   5  10       32.36       47.84     15.07 o 
  -5   6  10        1.11        6.34      6.42 o 
  -4   6  10       42.79       42.37      7.96 o 
  -3   6  10        2.11        5.01      5.25 o 
  -2   6  10        6.09       19.83      9.28 o 
  -1   6  10       29.36       18.83      8.59 o 
   0   6  10       13.69       17.70      7.42 o 
   1   6  10       28.69       48.42     12.17 o 
   2   6  10       43.90       76.02     10.38 o 
   3   6  10       27.13       27.59      6.33 o 
   4   6  10       36.57       47.07     14.38 o 
  -1   7  10        2.88       -0.52      5.38 o 
   0   7  10       23.68       23.14      9.24 o 
   1   7  10       14.55       17.94      5.61 o 
   3  -6  11       25.61       17.01      9.31 o 
   2  -5  11        1.90      -11.39      7.46 o 
   3  -5  11       42.33       59.17     14.82 o 
   4  -5  11        6.61        4.47      5.02 o 
   5  -5  11        2.22       13.07      8.87 o 
   2  -4  11        7.23        9.14      7.78 o 
   3  -4  11       16.63       13.36      7.43 o 
   4  -4  11      101.98      124.59     19.67 o 
   5  -4  11       45.69       60.42     14.59 o 
   6  -4  11        7.30       21.36     10.00 o 
  -5  -3  11        7.39       13.40      4.96 o 
  -4  -3  11       57.04       59.21      9.70 o 
  -3  -3  11      197.07      183.04     17.03 o 
  -2  -3  11      124.27      120.72     14.78 o 
   1  -3  11       36.42       52.76     12.87 o 
   2  -3  11       19.97       24.41      8.97 o 
   3  -3  11       11.39        9.58      6.83 o 
   4  -3  11       37.16       43.16     12.07 o 
   5  -3  11        4.91       11.93      9.13 o 
   6  -3  11       10.66       18.50      9.70 o 
   7  -3  11       38.93       55.84     15.61 o 
  -7  -2  11      127.49      109.78     14.40 o 
  -6  -2  11        4.25        2.77      3.20 o 
  -5  -2  11       51.81       54.83      9.87 o 
  -4  -2  11      213.97      205.06     18.76 o 
  -3  -2  11      213.14      226.94     19.95 o 
  -2  -2  11       55.00       54.10      6.28 o 
  -1  -2  11      217.51      196.23     11.74 o 
   0  -2  11       14.74        7.38      1.95 o 
   1  -2  11       39.64       43.48      6.24 o 
   2  -2  11      472.59      589.91     37.84 o 
   3  -2  11      333.28      309.93     39.93 o 
   4  -2  11      105.51      113.31     17.64 o 
   5  -2  11      195.85      202.22     24.08 o 
   6  -2  11        5.20       10.68      6.58 o 
   7  -2  11      113.51      108.57     19.82 o 
  -8  -1  11       32.57       38.72      9.25 o 
  -7  -1  11       20.12       27.79      8.05 o 
  -6  -1  11        5.13       13.33      5.79 o 
  -5  -1  11       24.37       26.03      7.95 o 
  -4  -1  11       76.45       72.48     11.83 o 
  -3  -1  11        4.63       14.99      5.96 o 
  -2  -1  11      286.98      296.43     23.49 o 
  -1  -1  11      165.17      188.90     18.68 o 
   0  -1  11      346.57      321.89     25.15 o 
   1  -1  11       90.70       98.29     10.32 o 
   2  -1  11       61.50       74.37     12.68 o 
   3  -1  11      106.86       92.45     12.90 o 
   4  -1  11       59.40       63.54      6.92 o 
   5  -1  11       56.28       49.63      6.57 o 
   6  -1  11       25.33       32.40     11.36 o 
   7  -1  11       89.99       72.83     15.87 o 
   8  -1  11        8.05        1.21      5.30 o 
  -9   0  11        1.20       -0.70      2.95 o 
  -8   0  11        1.96        6.23      4.76 o 
  -7   0  11       47.14       41.33     10.59 o 
  -6   0  11      102.09       91.99     14.16 o 
  -5   0  11        7.78        6.93      5.45 o 
  -4   0  11      154.60      173.32     18.96 o 
  -3   0  11        4.62        7.92      5.57 o 
  -2   0  11       19.20       21.61      7.35 o 
  -1   0  11      111.29      108.75     14.47 o 
   0   0  11      134.46      146.92     16.87 o 
   1   0  11      106.96      118.55     10.83 o 
   2   0  11      183.81      192.95     13.93 o 
   3   0  11      106.04      112.14     15.12 o 
   4   0  11        0.04       16.63      4.46 o 
   5   0  11       74.91       67.82      8.29 o 
   6   0  11        0.11       -0.54      3.42 o 
   7   0  11      153.74      120.80     19.42 o 
   8   0  11        0.07       -3.77      7.43 o 
  -9   1  11       14.46       17.08      8.98 o 
  -8   1  11       32.51       30.36     10.07 o 
  -7   1  11       20.09       16.78      7.95 o 
  -6   1  11        5.14       14.06      7.83 o 
  -5   1  11       24.41       23.86      8.06 o 
  -4   1  11       75.93       78.35     13.73 o 
  -3   1  11        4.64        3.16      4.12 o 
  -2   1  11      287.09      330.24     26.24 o 
  -1   1  11      165.03      175.42     18.79 o 
   0   1  11      347.81      335.28     25.88 o 
   1   1  11       90.52       88.23      8.98 o 
   2   1  11       61.36       59.78      7.65 o 
   3   1  11      107.18      101.46     10.33 o 
   4   1  11       59.44       67.34      8.24 o 
   5   1  11       56.33       43.57      7.09 o 
   6   1  11       25.48       26.44      5.74 o 
   7   1  11       89.99       94.66     11.11 o 
   8   1  11        8.01       13.18      8.06 o 
  -8   2  11       28.51       32.72     11.40 o 
  -7   2  11      127.53      105.32     18.23 o 
  -6   2  11        4.25        2.36      5.16 o 
  -5   2  11       51.78       46.34     11.27 o 
  -4   2  11      213.23      202.97     22.11 o 
  -3   2  11      212.98      214.41     22.42 o 
  -2   2  11       55.07       51.66     10.38 o 
  -1   2  11      217.60      197.98     20.79 o 
   0   2  11       14.71       19.15      6.16 o 
   1   2  11       39.52       42.18      6.09 o 
   2   2  11      472.67      524.29     21.48 o 
   3   2  11      333.38      333.66     33.95 o 
   4   2  11      105.77       96.15      8.26 o 
   5   2  11      195.32      183.90     14.57 o 
   6   2  11        5.24        5.83      4.93 o 
   7   2  11      113.64       97.04     11.59 o 
  -8   3  11        1.33       -0.56      5.05 o 
  -7   3  11        7.84       -0.65      4.15 o 
  -6   3  11       28.39       34.08      7.76 o 
  -5   3  11        7.37        3.43      3.64 o 
  -4   3  11       56.72       68.31     13.86 o 
  -3   3  11      197.19      210.94     22.93 o 
  -2   3  11      124.69      131.70     17.85 o 
  -1   3  11       36.97       30.28      8.93 o 
   0   3  11      507.78      508.50     34.02 o 
   1   3  11       36.23       31.95      8.77 o 
   2   3  11       20.07       16.91      3.72 o 
   3   3  11       11.34       16.56      3.79 o 
   4   3  11       37.18       29.99      6.47 o 
   5   3  11        4.93        2.97      6.02 o 
   6   3  11       10.61        8.16      3.33 o 
   7   3  11       38.88       52.21      8.82 o 
  -7   4  11       35.00       38.86      8.82 o 
  -6   4  11       10.88       21.03      6.76 o 
  -5   4  11       16.57       12.55     11.07 o 
  -4   4  11       17.44       15.05      4.50 o 
  -3   4  11       19.76       34.94     10.42 o 
  -2   4  11       42.34       49.45     11.60 o 
  -1   4  11       27.56       42.16     11.37 o 
   0   4  11       32.63       30.54      9.15 o 
   1   4  11      332.67      268.55     25.41 o 
   2   4  11        7.36        4.24      4.88 o 
   3   4  11       16.55       13.27      4.02 o 
   4   4  11      101.78       94.47     13.00 o 
   5   4  11       45.62       45.02     12.61 o 
   6   4  11        7.24       12.58      6.37 o 
  -6   5  11       13.94       14.37      5.45 o 
  -5   5  11       12.79       16.79      5.76 o 
  -4   5  11       21.77       22.12      8.07 o 
  -3   5  11       34.02       36.27      7.13 o 
  -2   5  11       10.02       24.56      8.85 o 
  -1   5  11        0.37        0.80      4.68 o 
   0   5  11       43.87       38.52     10.50 o 
   1   5  11        0.28       -0.10      4.01 o 
   2   5  11        1.92       -3.87      3.56 o 
   3   5  11       42.29       50.33     10.09 o 
   4   5  11        6.59        3.84     12.73 o 
   5   5  11        2.19        6.74      4.24 o 
  -4   6  11        1.89        6.79      7.76 o 
  -3   6  11       28.94       34.85     11.43 o 
  -2   6  11        2.27        7.63      6.17 o 
  -1   6  11       33.28       40.74     11.01 o 
   0   6  11        3.38        2.22      4.66 o 
   1   6  11       90.60       72.67     14.78 o 
   2   6  11        2.50       -0.03      7.52 o 
   3   6  11       25.52       16.70      5.63 o 
   3  -5  12       32.99       39.51     13.05 o 
   4  -5  12       27.05       75.96     17.48 o 
   2  -4  12        6.84        9.98      7.07 o 
   3  -4  12       29.18       77.01     16.55 o 
   4  -4  12       11.13        3.11      4.99 o 
   5  -4  12        3.26       16.87      8.98 o 
  -5  -3  12       35.17       47.38      9.03 o 
  -4  -3  12       72.76       79.13     12.12 o 
  -3  -3  12        0.43        4.17      3.45 o 
  -2  -3  12        0.05        3.21      3.37 o 
   1  -3  12       48.43       36.64     10.89 o 
   2  -3  12       47.46       36.39     10.70 o 
   3  -3  12       64.38       67.63     14.57 o 
   4  -3  12       14.61       21.25      8.72 o 
   5  -3  12        1.24        2.89      6.76 o 
   6  -3  12        2.96       11.99      8.64 o 
  -6  -2  12      160.07      161.73     17.53 o 
  -5  -2  12       76.50       54.82     10.40 o 
  -4  -2  12       56.53       68.75     11.86 o 
  -3  -2  12       35.21       33.57      7.86 o 
  -2  -2  12      124.33      123.45     15.64 o 
  -1  -2  12       11.67        7.89      4.88 o 
   0  -2  12       12.09       13.26      6.54 o 
   1  -2  12       16.12       34.10      9.99 o 
   2  -2  12       10.70        1.25      5.95 o 
   3  -2  12       60.82       59.10     12.53 o 
   4  -2  12       53.89       57.47     13.00 o 
   5  -2  12       33.12       40.20     11.74 o 
   6  -2  12       42.98       40.90     12.80 o 
   7  -2  12        7.57        7.18      7.87 o 
  -8  -1  12       31.29       34.12      9.24 o 
  -7  -1  12       55.04       47.34     10.73 o 
  -6  -1  12       22.05       28.86      8.50 o 
  -5  -1  12       46.40       53.99     11.17 o 
  -4  -1  12       22.28       26.24      7.47 o 
  -3  -1  12      142.27      111.97     15.50 o 
  -2  -1  12        6.76       12.06      7.77 o 
  -1  -1  12      155.18      147.18     17.78 o 
   0  -1  12      248.05      241.41     22.78 o 
   1  -1  12      225.25      228.18     16.00 o 
   2  -1  12       12.41        1.21      5.14 o 
   3  -1  12      433.82      402.92     31.51 o 
   4  -1  12      147.56      138.68     27.21 o 
   5  -1  12        3.66        9.52      7.91 o 
   6  -1  12       36.36       40.14     11.30 o 
   7  -1  12        0.64       -0.59      5.75 o 
  -8   0  12       39.50       40.18     11.13 o 
  -7   0  12       66.75       49.40     11.59 o 
  -6   0  12        2.32        2.50      4.11 o 
  -5   0  12        0.91        0.60      3.46 o 
  -4   0  12      405.17      444.29     31.26 o 
  -3   0  12        3.98        0.35      3.58 o 
  -2   0  12       86.39       78.50     13.17 o 
  -1   0  12      218.92      284.69     24.33 o 
   0   0  12        8.89       15.93      7.09 o 
   1   0  12      208.07      250.38     16.36 o 
   2   0  12       46.18       60.67      8.35 o 
   3   0  12        4.39       19.21      6.76 o 
   4   0  12       68.48       58.37     10.99 o 
   5   0  12      125.13      110.89     10.77 o 
   6   0  12        6.47        2.37      4.71 o 
   7   0  12        5.55       13.29      8.07 o 
  -8   1  12       31.36       28.82     10.49 o 
  -7   1  12       55.01       80.39     14.96 o 
  -6   1  12       21.97       31.07      9.54 o 
  -5   1  12       46.33       55.69     11.51 o 
  -4   1  12       22.36       26.06      9.00 o 
  -3   1  12      142.65      116.28     16.58 o 
  -2   1  12        6.70        5.29      6.14 o 
  -1   1  12      155.50      153.52     18.35 o 
   0   1  12      247.94      277.75     24.72 o 
   1   1  12      225.25      233.10     15.10 o 
   2   1  12       12.41       15.20      4.49 o 
   3   1  12      433.17      438.11     22.00 o 
   4   1  12      147.55      144.26     12.25 o 
   5   1  12        3.67        1.97      3.29 o 
   6   1  12       36.36       24.44      5.72 o 
   7   1  12        0.63        6.03      7.32 o 
  -8   2  12       10.30       22.28      9.55 o 
  -7   2  12       52.70       58.34     14.23 o 
  -6   2  12      160.20      173.18     22.79 o 
  -5   2  12       76.40       61.46     14.37 o 
  -4   2  12       56.74       64.26     13.12 o 
  -3   2  12       35.32       36.73     10.47 o 
  -2   2  12      123.81      117.60     17.10 o 
  -1   2  12       11.69       20.35      7.81 o 
   0   2  12       12.05        8.75      6.03 o 
   1   2  12       16.17       21.33      7.77 o 
   2   2  12       10.60        6.66      3.21 o 
   3   2  12       61.17       64.29     12.84 o 
   4   2  12       54.05       51.95      6.65 o 
   5   2  12       32.72       30.49      6.93 o 
   6   2  12       43.00       29.05      5.93 o 
   7   2  12        7.44        1.95      3.17 o 
  -7   3  12        4.00        7.06      8.17 o 
  -6   3  12        4.28        8.89      9.09 o 
  -5   3  12       35.07       45.99     12.20 o 
  -4   3  12       72.73       70.69     14.72 o 
  -3   3  12        0.44        3.96      5.68 o 
  -2   3  12        0.06        6.38      6.06 o 
  -1   3  12      305.90      249.25     24.98 o 
   0   3  12      179.94      167.40     20.07 o 
   1   3  12       48.89       43.51      9.99 o 
   2   3  12       47.28       44.21     11.83 o 
   3   3  12       64.47       55.17      7.38 o 
   4   3  12       14.64       12.38      5.60 o 
   5   3  12        1.23        3.28      6.28 o 
   6   3  12        2.99       -4.03      5.66 o 
  -6   4  12       33.56       51.89      9.48 o 
  -5   4  12       65.66       68.83     15.51 o 
  -4   4  12      120.31      120.12     19.15 o 
  -3   4  12        1.15       11.18      6.59 o 
  -2   4  12       28.11       29.80     10.21 o 
  -1   4  12      296.25      274.73     27.13 o 
   0   4  12       34.49       34.15     10.64 o 
   1   4  12       32.45       48.12     11.63 o 
   2   4  12        6.81        6.98      6.27 o 
   3   4  12       29.22       50.26      8.87 o 
   4   4  12       11.15       14.19      4.88 o 
   5   4  12        3.28       13.33      7.62 o 
  -5   5  12        4.65       -1.68      3.35 o 
  -4   5  12       37.67       41.14      8.89 o 
  -3   5  12        7.35       33.08     11.23 o 
  -2   5  12       27.49       39.38     11.23 o 
  -1   5  12       84.99       93.85     16.70 o 
   0   5  12        3.09        3.56      4.87 o 
   1   5  12       29.13       27.99      8.38 o 
   2   5  12       12.85       15.73      7.65 o 
   3   5  12       33.11       20.95      6.19 o 
   4   5  12       27.11       33.44      8.04 o 
  -3   6  12        9.15       24.59     10.06 o 
  -2   6  12        6.54        1.23      4.41 o 
  -1   6  12       12.11        9.51      7.40 o 
   0   6  12        4.46        6.23      5.41 o 
   1   6  12        0.16       10.42      6.57 o 
   2   6  12        9.20       22.23      6.76 o 
   3  -5  13       20.08       27.07     10.91 o 
   2  -4  13       36.13       48.78     13.30 o 
   3  -4  13       22.73       57.67     14.89 o 
   4  -4  13       17.31       31.49     13.04 o 
   5  -4  13       30.92       67.07     17.39 o 
  -5  -3  13      102.28      103.54     14.22 o 
  -4  -3  13       82.41       98.12     14.02 o 
  -3  -3  13       14.13       25.22      7.93 o 
  -2  -3  13       74.15       81.86     13.71 o 
   2  -3  13       15.71       12.69      6.96 o 
   3  -3  13        5.00        6.80      7.13 o 
   4  -3  13       31.13       36.24     11.41 o 
   5  -3  13        7.77        9.76      7.63 o 
   6  -3  13        8.33        4.18      5.92 o 
  -6  -2  13        9.72       14.74      6.21 o 
  -5  -2  13       21.09       22.27      7.30 o 
  -4  -2  13        6.76       10.73      6.02 o 
  -3  -2  13       66.88       75.98     13.67 o 
  -2  -2  13       76.08      100.22     14.96 o 
  -1  -2  13       10.11        6.41      6.37 o 
   0  -2  13      125.35      136.05     18.17 o 
   1  -2  13       29.74       32.27      9.52 o 
   2  -2  13        0.91        7.63      4.60 o 
   3  -2  13       99.11      114.81     18.88 o 
   4  -2  13       36.93       49.18     13.25 o 
   5  -2  13       65.79       85.74     17.05 o 
   6  -2  13       46.38       44.71     14.11 o 
  -8  -1  13       28.74       29.17      9.27 o 
  -7  -1  13       54.39       56.51     11.89 o 
  -6  -1  13       44.73       41.57     10.39 o 
  -5  -1  13       55.42       47.65     10.91 o 
  -4  -1  13       20.04       13.83      5.84 o 
  -3  -1  13       59.51       53.17     11.86 o 
  -2  -1  13       37.30       48.24     10.49 o 
  -1  -1  13       68.79       64.19     11.99 o 
   0  -1  13       83.81       64.10     13.30 o 
   1  -1  13       53.76       67.00      9.20 o 
   2  -1  13       34.86       23.99      8.99 o 
   3  -1  13       99.30       98.07     15.93 o 
   4  -1  13       17.18       14.44      7.71 o 
   5  -1  13        3.29        8.00      6.33 o 
   6  -1  13        0.13        3.41      5.48 o 
   7  -1  13       11.55       14.16      8.68 o 
  -8   0  13       51.67       52.82     12.74 o 
  -7   0  13        0.36       -6.17      5.19 o 
  -6   0  13        9.24       22.28      8.30 o 
  -5   0  13      163.67      149.18     19.79 o 
  -4   0  13        5.07       17.03      8.04 o 
  -3   0  13       26.57       34.80      9.60 o 
  -2   0  13        8.25       13.75      6.80 o 
  -1   0  13       26.94       32.78      9.51 o 
   0   0  13        9.51       14.10      8.72 o 
   1   0  13       48.83       71.27      9.20 o 
   2   0  13       68.94       57.98      8.40 o 
   3   0  13       31.41       33.98      9.13 o 
   4   0  13       24.82       26.06      5.53 o 
   5   0  13       33.91       26.85      5.77 o 
   6   0  13       31.92       27.84      9.74 o 
   7   0  13       34.69       35.17     11.86 o 
  -8   1  13       28.68       37.87     11.76 o 
  -7   1  13       54.23       57.90     13.20 o 
  -6   1  13       44.86       36.83     10.40 o 
  -5   1  13       55.54       40.08     10.79 o 
  -4   1  13       20.08       32.53      9.62 o 
  -3   1  13       59.40       58.55     12.52 o 
  -2   1  13       37.22       46.78     11.94 o 
  -1   1  13       68.85       76.11     14.00 o 
   0   1  13       83.84       68.89     13.17 o 
   1   1  13       53.36       83.88     15.00 o 
   2   1  13       34.81       27.45      5.84 o 
   3   1  13       99.55      105.42     11.37 o 
   4   1  13       17.30       13.00      6.29 o 
   5   1  13        3.28       12.03      4.62 o 
   6   1  13        0.13        3.15      3.48 o 
   7   1  13       11.56       19.24      8.63 o 
  -7   2  13        0.59       12.90      7.57 o 
  -6   2  13        9.72       19.98      8.50 o 
  -5   2  13       20.87       27.11      9.96 o 
  -4   2  13        6.77        9.52      7.06 o 
  -3   2  13       66.88       72.11     14.71 o 
  -2   2  13       76.21       71.70     14.66 o 
  -1   2  13        9.91       15.04      6.86 o 
   0   2  13      125.42      135.91     18.83 o 
   1   2  13       29.81       32.74      9.38 o 
   2   2  13        0.89       -1.54      2.60 o 
   3   2  13       98.89       93.57     17.34 o 
   4   2  13       37.03       33.01      6.94 o 
   5   2  13       66.04       63.42      8.95 o 
   6   2  13       46.34       44.41      8.01 o 
  -7   3  13        5.34        2.95      5.13 o 
  -6   3  13        1.84        6.62      6.06 o 
  -5   3  13      102.42       86.58     17.62 o 
  -4   3  13       82.38       98.24     16.78 o 
  -3   3  13       14.17       20.21      8.55 o 
  -2   3  13       74.23       85.63     15.34 o 
  -1   3  13       38.25       26.88      9.59 o 
   0   3  13       40.89       31.23      9.87 o 
   1   3  13       46.22       42.60     10.36 o 
   2   3  13       15.72        8.71      6.53 o 
   3   3  13        4.98        1.99      4.01 o 
   4   3  13       31.11       40.32      7.92 o 
   5   3  13        7.77        5.63      5.84 o 
   6   3  13        8.31        2.39      5.39 o 
  -6   4  13       20.47       25.19     10.67 o 
  -5   4  13       44.49       49.53     14.28 o 
  -4   4  13       11.90       12.27      7.93 o 
  -3   4  13       22.60       29.86     10.22 o 
  -2   4  13       25.56       33.54     11.14 o 
  -1   4  13        8.42       10.68      6.26 o 
   0   4  13        1.70        3.99      4.57 o 
   1   4  13        9.94        1.52      4.13 o 
   2   4  13       36.19       22.54      8.42 o 
   3   4  13       22.75       24.28      6.45 o 
   4   4  13       17.24       14.70      5.61 o 
   5   4  13       30.94       32.82     11.71 o 
  -4   5  13       27.03       30.58     11.12 o 
  -3   5  13        6.02        8.57      7.64 o 
  -2   5  13       11.93       10.47      7.50 o 
  -1   5  13       23.04       50.77     14.05 o 
   0   5  13       19.57       21.43      8.08 o 
   1   5  13        0.10      -13.35      7.13 o 
   2   5  13        6.58        6.71      6.42 o 
   3   5  13       20.01       28.61      7.68 o 
   3  -4  14        2.27        6.12      5.22 o 
   4  -4  14       15.33       13.04      7.68 o 
  -4  -3  14        1.83       12.63      5.87 o 
  -3  -3  14       11.25        7.69      4.62 o 
   2  -3  14       11.90       17.03      8.36 o 
   3  -3  14       28.96       38.86     12.65 o 
   4  -3  14       19.03       25.31     10.73 o 
   5  -3  14       20.01       19.70      9.95 o 
  -6  -2  14        6.06        8.46      4.98 o 
  -5  -2  14       32.27       52.33     11.28 o 
  -4  -2  14       37.25       39.49      9.56 o 
  -3  -2  14       63.07      101.25     15.37 o 
  -2  -2  14      105.97      117.50     16.79 o 
  -1  -2  14      252.64      275.06     25.95 o 
   0  -2  14        3.67        0.23      4.48 o 
   2  -2  14       41.73       55.90     13.86 o 
   3  -2  14       41.44       46.32     12.49 o 
   4  -2  14       16.35       22.52      9.21 o 
   5  -2  14        6.22        1.66      7.58 o 
  -7  -1  14        1.33        1.94      3.35 o 
  -6  -1  14       15.97       16.41      7.87 o 
  -5  -1  14       20.78       16.99      6.61 o 
  -4  -1  14       11.74       15.20      5.89 o 
  -3  -1  14       18.56       14.02      6.63 o 
  -2  -1  14       10.15        0.95      3.64 o 
  -1  -1  14      179.07      172.91     20.83 o 
   0  -1  14       89.85       95.49     15.96 o 
   1  -1  14      150.52      178.93     22.12 o 
   2  -1  14       15.60       16.80      7.44 o 
   3  -1  14       81.15      100.28     16.69 o 
   4  -1  14       60.86       41.76     12.14 o 
   5  -1  14       22.08       26.57      8.45 o 
   6  -1  14       20.21       18.64     10.39 o 
  -7   0  14        6.86        4.22      6.74 o 
  -6   0  14       63.78       59.33     13.52 o 
  -5   0  14        9.54       14.25      7.75 o 
  -4   0  14       29.25       25.81      9.09 o 
  -3   0  14      100.49      101.36     16.19 o 
  -2   0  14       13.11        8.30      5.43 o 
  -1   0  14      395.82      423.58     32.42 o 
   0   0  14        1.00        1.47      4.41 o 
   1   0  14       16.22       21.48      9.67 o 
   2   0  14       83.07       91.56     11.22 o 
   3   0  14        1.75       -5.50      5.06 o 
   4   0  14        0.01        2.00      2.64 o 
   5   0  14        1.37        2.01      5.76 o 
   6   0  14       11.03       22.47      9.22 o 
  -7   1  14        1.33        6.10      4.85 o 
  -6   1  14       15.96        9.94      7.71 o 
  -5   1  14       20.75       10.56      7.88 o 
  -4   1  14       11.75        7.96      6.78 o 
  -3   1  14       18.51       17.86      7.97 o 
  -2   1  14       10.15       16.22      7.48 o 
  -1   1  14      179.10      190.37     22.52 o 
   0   1  14       90.12       95.50     15.58 o 
   1   1  14      150.54      182.78     22.05 o 
   2   1  14       15.52       12.01      3.80 o 
   3   1  14       81.07       73.60     10.03 o 
   4   1  14       60.85       56.28      8.23 o 
   5   1  14       22.04       23.47      6.06 o 
   6   1  14       20.25       33.96     11.22 o 
  -7   2  14        1.31       -0.54      3.91 o 
  -6   2  14        6.08       15.47      7.73 o 
  -5   2  14       32.33       19.71      8.17 o 
  -4   2  14       37.34       40.19     11.14 o 
  -3   2  14       62.84       67.90     14.09 o 
  -2   2  14      105.98      125.48     19.03 o 
  -1   2  14      252.41      265.69     27.04 o 
   0   2  14        3.74        0.30      4.81 o 
   1   2  14       10.75        7.29      6.24 o 
   2   2  14       41.80       40.39      6.89 o 
   3   2  14       41.40       47.12      8.15 o 
   4   2  14       16.35       11.05      4.05 o 
   5   2  14        6.20        6.79      6.94 o 
  -6   3  14       16.05       16.68      8.45 o 
  -5   3  14       47.00       72.25     15.46 o 
  -4   3  14        1.84        4.79      5.47 o 
  -3   3  14       11.24        5.38      7.14 o 
  -2   3  14       21.49       24.20      8.90 o 
  -1   3  14       12.48        9.42      6.35 o 
   0   3  14       57.97       88.29     16.09 o 
   1   3  14      100.57       93.23     16.69 o 
   2   3  14       11.79       14.68      6.91 o 
   3   3  14       29.03       24.40      8.94 o 
   4   3  14       18.98       24.37      6.55 o 
   5   3  14       20.00       16.81      9.32 o 
  -5   4  14       37.88       41.45     13.30 o 
  -4   4  14       26.79       31.56     11.33 o 
  -3   4  14        9.68       18.19      9.11 o 
  -2   4  14        7.18       10.56      6.33 o 
  -1   4  14       33.58       29.80     10.02 o 
   0   4  14        6.58        5.06      4.42 o 
   1   4  14       13.59       21.94      8.06 o 
   2   4  14        3.35       -8.34      5.87 o 
   3   4  14        2.28       -3.27      4.78 o 
   4   4  14       15.35       18.73      6.20 o 
  -3   5  14        3.22       13.13      8.47 o 
  -2   5  14       26.55       38.28     12.12 o 
  -1   5  14        0.46        2.30      8.27 o 
   0   5  14        8.60       16.22      7.00 o 
   1   5  14       33.58       35.30     10.79 o 
   2   5  14       20.44       23.15      8.77 o 
  -4  -3  15        6.46        4.13      2.78 o 
  -3  -3  15       17.96       24.75      8.16 o 
   2  -3  15      129.07      151.44     23.11 o 
   3  -3  15       16.52       36.25     13.37 o 
   4  -3  15       12.96       31.97     13.04 o 
  -6  -2  15        3.61        0.33      3.34 o 
  -5  -2  15        2.24        1.71      4.01 o 
  -4  -2  15       11.93       23.25      8.93 o 
  -3  -2  15        1.82        7.22      6.12 o 
  -2  -2  15      111.76      105.76     16.20 o 
  -1  -2  15      103.05      117.72     18.36 o 
   2  -2  15       54.17       53.33     14.58 o 
   3  -2  15       44.44       65.25     14.61 o 
   4  -2  15       20.40       32.51     11.70 o 
   5  -2  15        0.85        2.85      5.57 o 
  -6  -1  15       10.14        8.76      6.16 o 
  -5  -1  15       23.46       31.24      9.63 o 
  -4  -1  15       10.24        8.82      5.38 o 
  -3  -1  15        7.91        2.73      5.03 o 
  -2  -1  15        1.15        5.64      6.46 o 
  -1  -1  15        4.40        4.10      4.79 o 
   0  -1  15        4.26        5.22      5.69 o 
   1  -1  15       26.28       29.54      9.42 o 
   2  -1  15       85.13       89.02     16.75 o 
   3  -1  15        3.83        0.14      6.67 o 
   4  -1  15       13.62       18.61      9.41 o 
   5  -1  15       40.17       33.48     11.14 o 
  -6   0  15        1.24        4.74      5.06 o 
  -5   0  15        1.34        5.16      5.18 o 
  -4   0  15        4.25        2.91      4.82 o 
  -3   0  15        5.79       11.71      6.97 o 
  -2   0  15      117.64      135.69     19.76 o 
  -1   0  15       13.45        9.53      6.36 o 
   0   0  15       52.55       61.34     13.51 o 
   1   0  15       11.51        9.07      6.37 o 
   2   0  15       67.00       87.86     11.44 o 
   3   0  15        0.26       -3.63      5.86 o 
   4   0  15       12.55        5.66      4.46 o 
   5   0  15       14.81       11.15      6.71 o 
  -6   1  15       10.07       14.02      7.67 o 
  -5   1  15       23.36       15.82      9.21 o 
  -4   1  15       10.23       12.20      7.06 o 
  -3   1  15        7.97       17.33      8.63 o 
  -2   1  15        1.16        6.53      3.67 o 
  -1   1  15        4.40        7.61      6.40 o 
   0   1  15        4.28        8.11      7.76 o 
   1   1  15       26.23       26.28     10.20 o 
   2   1  15       85.14       94.81     12.81 o 
   3   1  15        3.83        5.28      4.15 o 
   4   1  15       13.51       20.57      5.59 o 
   5   1  15       40.14       51.32     12.48 o 
  -6   2  15        3.59       12.26      7.34 o 
  -5   2  15        2.23        7.45      6.42 o 
  -4   2  15       11.85       17.01     10.48 o 
  -3   2  15        1.81        1.53      4.05 o 
  -2   2  15      112.10      104.66     17.99 o 
  -1   2  15      103.29      145.12     21.43 o 
   0   2  15       61.62       80.83     16.18 o 
   1   2  15        9.05        1.76      5.96 o 
   2   2  15       54.41       53.93     13.64 o 
   3   2  15       44.39       26.03      9.03 o 
   4   2  15       20.37       13.41      7.26 o 
   5   2  15        0.86        2.32      3.38 o 
  -5   3  15       41.88       41.29     13.16 o 
  -4   3  15        6.52        7.36      6.10 o 
  -3   3  15       17.92       23.39     10.35 o 
  -2   3  15       14.30       22.79     10.74 o 
  -1   3  15       19.08       24.90      9.18 o 
   0   3  15        8.27       31.81     10.61 o 
   1   3  15       18.03       16.35      7.47 o 
   2   3  15      129.04      144.62     21.58 o 
   3   3  15       16.59       25.71      9.99 o 
   4   3  15       12.88       10.56      9.66 o 
  -3   4  15        1.86       -0.67      4.51 o 
  -2   4  15        7.84        1.90      5.14 o 
  -1   4  15       22.46       26.89      9.87 o 
   0   4  15        6.99       33.71     11.35 o 
   1   4  15        6.76        6.87      5.52 o 
   2   4  15       27.75       30.33     11.52 o 
  -4  -3  16        4.89       13.32      6.36 o 
  -3  -3  16       18.67       13.09      5.17 o 
  -5  -2  16       12.05       16.26      7.39 o 
  -4  -2  16       27.30       21.79      8.59 o 
  -3  -2  16       12.51        7.81      4.81 o 
  -2  -2  16       44.71       28.30      9.33 o 
  -1  -2  16       11.40       20.11      8.84 o 
   3  -2  16       26.49       42.30     12.84 o 
  -5  -1  16        7.87        3.20      4.85 o 
  -4  -1  16       27.39       38.07     10.73 o 
  -3  -1  16        5.69        7.20      7.36 o 
  -2  -1  16       50.20       64.04     13.79 o 
  -1  -1  16       12.07        8.74      7.57 o 
   0  -1  16       27.10       42.85     12.71 o 
   1  -1  16       24.13       33.14     10.71 o 
   2  -1  16       28.99       53.93     14.06 o 
   3  -1  16       15.28       13.59      6.52 o 
   4  -1  16       54.15       60.39     14.67 o 
  -5   0  16       16.77       20.11      8.39 o 
  -4   0  16        9.79        5.32      4.68 o 
  -3   0  16        0.00        3.35      4.77 o 
  -2   0  16       50.77       44.53     12.11 o 
  -1   0  16        8.06       23.27      9.42 o 
   0   0  16       31.61       39.26     12.30 o 
   1   0  16       17.49       23.56      9.61 o 
   2   0  16       34.47       37.40      8.02 o 
   3   0  16        2.57        0.09      4.85 o 
   4   0  16       27.99       17.38      8.64 o 
  -5   1  16        7.86       21.96      9.91 o 
  -4   1  16       27.36       46.51     12.48 o 
  -3   1  16        5.70        3.97      6.08 o 
  -2   1  16       50.09       66.08     14.57 o 
  -1   1  16       12.09       27.02     10.45 o 
   0   1  16       27.14       40.78     12.49 o 
   1   1  16       24.17       37.56     11.57 o 
   2   1  16       29.15       21.44      9.05 o 
   3   1  16       15.25       12.07      5.11 o 
   4   1  16       54.16       61.29     13.81 o 
  -5   2  16       12.06       17.24      7.93 o 
  -4   2  16       27.33       41.56     11.92 o 
  -3   2  16       12.50        8.76      7.27 o 
  -2   2  16       44.87       35.28     11.29 o 
  -1   2  16       11.42       13.85      8.24 o 
   0   2  16       35.73       57.94     13.18 o 
   1   2  16        9.17        9.35      7.07 o 
   2   2  16       59.50       71.58     14.97 o 
   3   2  16       26.50       34.48     11.47 o 
  -4   3  16        4.87       -6.07      6.34 o 
  -3   3  16       18.67       21.21      9.94 o 
  -2   3  16       11.17        2.84      5.90 o 
  -1   3  16        0.78       11.57      7.34 o 
   0   3  16        2.86        1.97      5.12 o 
   1   3  16       16.25       12.29      7.96 o 
   2   3  16       16.23       36.52     12.26 o 
  -3  -2  17        9.05       10.77      8.11 o 
  -2  -2  17       27.95       40.00     11.68 o 
  -1  -2  17       20.59       21.89      8.33 o 
  -4  -1  17        6.68        5.69      5.27 o 
  -3  -1  17       43.06       43.74     12.31 o 
  -2  -1  17       48.03       52.30     12.72 o 
  -1  -1  17        4.04        2.92      3.54 o 
   0  -1  17        8.60       13.04      7.34 o 
   1  -1  17        9.77       31.65     12.04 o 
  -4   0  17       12.16       13.96      7.81 o 
  -3   0  17        3.95        5.27      5.37 o 
  -2   0  17        9.57       14.10      8.46 o 
  -1   0  17        3.04        6.21      4.38 o 
   0   0  17       22.90       33.13     10.49 o 
   1   0  17       41.80       49.31     14.12 o 
   2   0  17       46.12       65.96     16.30 o 
   3   0  17        2.14        6.30      6.94 o 
  -4   1  17        6.73        5.80      4.74 o 
  -3   1  17       43.12       47.87     13.66 o 
  -2   1  17       47.96       62.24     14.92 o 
  -1   1  17        4.00        4.61      6.43 o 
   0   1  17        8.56       11.81      7.13 o 
   1   1  17        9.79       32.37     10.81 o 
   2   1  17       15.26       11.43      7.85 o 
  -3   2  17        9.07       -2.06      4.76 o 
  -2   2  17       28.02       35.00     12.79 o 
  -1   2  17       20.48       42.39     13.26 o 
   0   2  17        0.22       -0.61      6.06 o 
   1   2  17       14.40       18.22      8.52 o 
   2   2  17       19.40       20.46      9.24 o 
  -1   0  18        1.43        7.00      4.57 o 
   0   0  18        0.12       -7.18      6.24 o 
                                                 
