# Supplementary material for: Crystal structures and hydrogen bonding in the anhydrous tryptaminium salts of the isomeric (2,4-di­chloro­phen­oxy)acetic and (3,5-di­chloro­phen­oxy)acetic acids
Source: Acta Crystallogr E Crystallogr Commun. 2015 May 23;71(Pt 6):671–4. doi: 10.1107/S205698901500907X (PMC4459305; doi:10.1107/S205698901500907X)
Supplement: Supplementary file 3 [file e-71-00671-IIsup3.hkl]

# 
# h,k,l, Fc-squared, Fo-squared, sigma(Fo-squared) and status flag 
# 
data_II
_shelx_title ' gs14gs41 TRYP35D in P2(1)' 
_shelx_refln_list_code          4 
_shelx_F_calc_maximum      120.84 
_exptl_crystal_F_000       396.00 
_reflns_d_resolution_high  0.8109 
 
loop_ 
 _symmetry_equiv_pos_as_xyz 
 'x, y, z' 
 '-x, y+1/2, -z' 
 
_cell_length_a     9.5154 
_cell_length_b     6.1951 
_cell_length_c    15.3646 
_cell_angle_alpha  90.000 
_cell_angle_beta  102.579 
_cell_angle_gamma  90.000 
 
_shelx_F_squared_multiplier     1.000 
 
loop_ 
 _refln_index_h 
 _refln_index_k 
 _refln_index_l 
 _refln_F_squared_calc 
 _refln_F_squared_meas 
 _refln_F_squared_sigma 
 _refln_observed_status 
   1  -7   0       95.38       86.10      8.32 o 
   2  -7   0       31.08       27.25      5.04 o 
   3  -7   0        1.95        0.27      4.82 o 
   4  -7   0        0.47        3.32      4.60 o 
   0  -6   0       59.26       75.68     10.29 o 
   1  -6   0      286.37      274.75     13.63 o 
   2  -6   0       80.18      101.63     11.89 o 
   3  -6   0       57.90       41.64      8.45 o 
   4  -6   0       12.92        6.90      5.74 o 
   5  -6   0       39.71       37.22      8.35 o 
   1  -5   0      279.39      304.22     18.25 o 
   2  -5   0        5.06        3.52      4.47 o 
   3  -5   0      831.87      782.39     31.97 o 
   4  -5   0      234.92      246.11     17.69 o 
   5  -5   0       58.64       54.63      9.12 o 
   0  -4   0     1017.65     1087.37     34.67 o 
   1  -4   0      758.69      787.67     19.44 o 
   2  -4   0      374.67      361.87     12.20 o 
   3  -4   0      318.25      315.87     11.33 o 
   4  -4   0       40.35       45.01      7.52 o 
   5  -4   0      453.78      452.48     23.52 o 
   1  -3   0     1842.60     1890.17     33.77 o 
   2  -3   0      730.53      790.74     14.33 o 
   3  -3   0       20.52       18.90      2.98 o 
   4  -3   0      334.41      320.58     11.37 o 
   6  -3   0       19.27       13.16      3.38 o 
   7  -3   0      664.94      714.40     24.47 o 
   8  -3   0       71.07       71.16      7.69 o 
   0  -2   0      556.82      558.63     17.24 o 
   1  -2   0      415.08      400.71     13.61 o 
   2  -2   0      273.84      273.95     11.30 o 
   3  -2   0      230.91      252.15     11.39 o 
   5  -2   0      381.33      378.09     14.71 o 
   6  -2   0        3.35        0.76      2.39 o 
   7  -2   0       44.49       44.94      5.93 o 
   8  -2   0       48.13       49.05      6.72 o 
   9  -2   0       11.58       14.81      4.63 o 
   2  -1   0    14601.54    13066.13    235.98 o 
   3  -1   0     2330.28     2336.42     47.95 o 
   4  -1   0      278.53      257.74     10.91 o 
   5  -1   0       80.95       75.00      6.64 o 
   6  -1   0      912.63      987.51     29.90 o 
   7  -1   0        0.96       -4.37      3.71 o 
   8  -1   0       42.64       29.30      6.34 o 
   9  -1   0        0.70        4.09      3.99 o 
  10  -1   0       59.08       64.38      9.15 o 
   2   0   0       25.21       28.75      3.05 o 
   3   0   0      238.29      260.78      7.38 o 
   4   0   0      447.64      461.23     19.84 o 
   5   0   0      644.28      692.37     16.28 o 
   6   0   0      261.11      236.61     13.76 o 
   7   0   0       14.35        6.93      3.93 o 
   8   0   0      688.29      712.02     29.56 o 
   9   0   0        3.53        6.09      4.47 o 
  10   0   0        7.89       -2.31      4.03 o 
  11   0   0        0.05        1.76      4.94 o 
   1   1   0     1147.56     1084.88     14.15 o 
   2   1   0    14558.21    13815.53    176.24 o 
   3   1   0     2349.89     2356.01     24.72 o 
   4   1   0      274.34      268.05      7.46 o 
   5   1   0       83.95       83.45      5.51 o 
   6   1   0      933.14      985.62     23.03 o 
   7   1   0        0.69        3.21      2.87 o 
   8   1   0       45.34       42.85      5.43 o 
   9   1   0        0.67        5.85      3.42 o 
  10   1   0       58.49       67.65      7.46 o 
  11   1   0        5.31        9.97      4.99 o 
   1   2   0      424.55      422.65     10.86 o 
   2   2   0      271.82      282.04     11.14 o 
   3   2   0      241.46      267.82      7.44 o 
   4   2   0     2525.56     2638.59     43.24 o 
   5   2   0      380.96      383.27     12.64 o 
   6   2   0        2.46       -0.88      2.16 o 
   7   2   0       46.11       46.29     15.92 o 
   8   2   0       51.37       46.34      5.55 o 
   9   2   0       12.53       11.94      3.14 o 
  10   2   0       48.82       45.30      6.29 o 
  11   2   0        9.46       14.11      6.37 o 
   1   3   0     1859.53     1869.82     47.92 o 
   2   3   0      738.56      811.81     29.13 o 
   3   3   0       22.06       18.20      4.87 o 
   4   3   0      334.23      329.62     12.01 o 
   5   3   0       14.22       19.68      3.44 o 
   6   3   0       19.42       17.89      3.91 o 
   7   3   0      668.30      694.14     20.97 o 
   8   3   0       68.42       55.46      5.99 o 
   9   3   0       37.94       39.97      7.52 o 
  10   3   0       11.18       14.91      7.00 o 
   2   4   0      371.27      369.75     20.01 o 
   3   4   0      321.69      323.50     19.37 o 
   4   4   0       40.70       40.60      7.92 o 
   5   4   0      460.89      475.45     26.05 o 
   6   4   0      135.15      104.79     12.94 o 
   7   4   0       18.30       20.43      4.03 o 
   8   4   0       11.42       16.32      4.10 o 
   9   4   0      223.23      257.15     23.19 o 
   3   5   0      844.89      783.95     34.72 o 
   4   5   0      231.49      215.52     18.19 o 
   5   5   0       57.26       57.68      9.82 o 
   6   5   0       18.69        9.36      5.01 o 
   7   5   0       55.92       52.06     10.90 o 
   8   5   0       59.58       73.28     12.60 o 
   4   6   0       11.78       15.89      6.31 o 
   5   6   0       40.76       34.92      9.37 o 
   6   6   0       12.16       23.64      7.86 o 
   7   6   0       21.59       27.58      8.42 o 
  -4  -7   1        4.47        9.33      5.87 o 
  -3  -7   1       73.88       84.39     11.57 o 
  -2  -7   1      139.99      123.89      9.92 o 
  -1  -7   1        8.66        5.29      3.10 o 
   0  -7   1        7.18        5.76      3.24 o 
   1  -7   1       45.48       47.37      6.40 o 
   2  -7   1       50.15       49.87      6.64 o 
   3  -7   1      120.15      117.76     14.49 o 
   4  -7   1       43.97       57.99     10.83 o 
  -5  -6   1      168.05      173.59     16.59 o 
  -4  -6   1       90.68      102.55     12.16 o 
  -3  -6   1        9.98       21.67      5.94 o 
  -2  -6   1        0.01       -6.91      5.67 o 
  -1  -6   1        9.22        5.80      3.33 o 
   0  -6   1      182.00      177.05     13.21 o 
   1  -6   1       24.45       21.57      5.36 o 
   2  -6   1       40.66       45.64      8.82 o 
   3  -6   1        3.28        0.01      4.99 o 
   4  -6   1       18.85        8.73      5.64 o 
   5  -6   1      163.26      141.70     15.73 o 
   6  -6   1       74.00       82.07     12.68 o 
  -5  -5   1       54.09       51.75      8.84 o 
  -4  -5   1       59.43       63.21      8.80 o 
  -3  -5   1       52.54       46.57      8.09 o 
  -2  -5   1       81.32       79.51      9.34 o 
  -1  -5   1        6.08        5.69      3.86 o 
   0  -5   1        4.86        2.51      2.47 o 
   1  -5   1      182.61      178.61     14.31 o 
   2  -5   1       76.89       79.42     10.26 o 
   3  -5   1      160.83      149.97     13.77 o 
   4  -5   1       30.54       23.97      6.69 o 
   5  -5   1       14.07       12.34      5.66 o 
  -7  -4   1      104.88      122.09      9.95 o 
  -4  -4   1       26.42       32.28      6.41 o 
  -3  -4   1       92.74       84.67      8.81 o 
  -2  -4   1      108.41      125.65     10.18 o 
  -1  -4   1      515.31      474.78     20.16 o 
   0  -4   1      166.61      173.81      8.68 o 
   1  -4   1      101.08       96.98      6.09 o 
   2  -4   1       28.82       39.44      5.70 o 
   3  -4   1      130.39      122.14      6.68 o 
   4  -4   1       56.70       49.16      4.32 o 
   5  -4   1      279.60      262.44     18.00 o 
   6  -4   1        7.82        5.53      2.72 o 
  -8  -3   1      128.02      117.64     10.29 o 
  -7  -3   1      168.15      186.91     12.12 o 
  -6  -3   1      123.51      126.61      9.44 o 
  -4  -3   1      107.42       90.99      3.83 o 
  -3  -3   1      344.51      340.77     10.66 o 
  -2  -3   1      832.96      889.24     18.94 o 
  -1  -3   1       47.15       51.45      4.14 o 
   0  -3   1      225.28      248.50      7.35 o 
   1  -3   1      871.03      867.79     15.31 o 
   2  -3   1      498.43      528.83     11.04 o 
   3  -3   1      498.87      492.20     19.85 o 
   4  -3   1       40.36       37.34      6.99 o 
   5  -3   1       25.48       27.58      3.84 o 
   6  -3   1      487.93      488.11     17.17 o 
   7  -3   1      132.93      153.51      9.65 o 
 -10  -2   1       77.45       78.07      9.85 o 
  -9  -2   1      130.74      146.09     12.48 o 
  -8  -2   1       66.91       60.48      7.62 o 
  -7  -2   1      187.80      190.14     12.32 o 
  -6  -2   1       92.84      100.49      8.42 o 
  -5  -2   1      789.08      791.09     24.56 o 
  -3  -2   1       75.29       78.56      4.41 o 
  -2  -2   1      789.75      760.20     14.85 o 
  -1  -2   1     1021.60      953.68     24.30 o 
   0  -2   1     3700.51     3597.97     71.22 o 
   1  -2   1      407.97      407.63     12.32 o 
   2  -2   1      378.95      387.72     14.77 o 
   3  -2   1      872.58      922.62     26.80 o 
   4  -2   1     3003.23     2988.89     60.03 o 
   5  -2   1      620.40      613.20     18.76 o 
   6  -2   1      151.28      144.69      8.97 o 
   7  -2   1       31.22       33.40      5.07 o 
   8  -2   1       42.64       42.80      6.23 o 
 -11  -1   1       40.93       36.86      8.04 o 
 -10  -1   1       25.06        9.26      4.57 o 
  -9  -1   1       38.94       44.10      7.66 o 
  -8  -1   1      115.55      108.70     10.73 o 
  -7  -1   1      128.67      126.34     10.52 o 
  -6  -1   1      318.68      293.29     14.85 o 
  -5  -1   1     1017.74     1068.90     30.17 o 
  -4  -1   1      219.82      239.47     10.97 o 
  -2  -1   1     3141.68     2983.22     39.77 o 
   2  -1   1    11073.57    10768.40    192.07 o 
   3  -1   1      927.23      933.87     21.75 o 
   4  -1   1      162.71      179.31      6.67 o 
   5  -1   1      745.30      775.10     23.11 o 
   6  -1   1      683.48      661.08     22.73 o 
   7  -1   1       18.99       20.17      4.68 o 
   8  -1   1       62.24       71.46      8.46 o 
   9  -1   1        3.40        2.35      3.44 o 
  10  -1   1       57.20       68.83      9.46 o 
 -11   0   1        3.45       -4.10      5.21 o 
 -10   0   1       19.46       15.10      5.06 o 
  -9   0   1        3.60       10.99      5.58 o 
  -8   0   1       34.19       39.49      7.43 o 
  -7   0   1      197.64      223.02     14.58 o 
  -6   0   1       84.95       74.75      7.83 o 
  -5   0   1       16.15       20.40      3.06 o 
  -4   0   1     1955.10     2048.25     33.32 o 
  -3   0   1     2271.62     2307.86     49.43 o 
  -2   0   1     2553.70     2693.39     53.63 o 
   2   0   1     1210.84     1248.09     27.39 o 
   3   0   1     1176.63     1306.12     21.72 o 
   4   0   1      561.72      565.90     13.07 o 
   5   0   1      206.00      233.27      8.56 o 
   6   0   1       50.34       62.11      7.25 o 
   7   0   1       19.25       20.20      5.23 o 
   8   0   1      300.66      312.81     18.61 o 
   9   0   1       37.89       42.65      7.72 o 
  10   0   1       57.03       52.53      9.08 o 
  11   0   1        0.01       -5.39      6.48 o 
 -11   1   1       40.22       46.18      8.57 o 
 -10   1   1       24.33       28.05      5.07 o 
  -9   1   1       38.96       32.65     10.00 o 
  -8   1   1      108.07      106.68     14.50 o 
  -7   1   1      131.97      126.75      7.66 o 
  -6   1   1      320.69      321.90      8.51 o 
  -5   1   1     1020.93     1089.47     22.56 o 
  -4   1   1      203.65      203.18      5.33 o 
  -3   1   1     1784.94     1745.06     22.84 o 
  -2   1   1     3068.10     2972.89     33.98 o 
  -1   1   1      146.55      136.68      4.26 o 
   0   1   1      985.67      955.98     20.33 o 
   1   1   1     1853.14     1865.10     22.92 o 
   2   1   1    11235.87    10965.39    142.68 o 
   3   1   1      933.53      940.05     21.90 o 
   4   1   1      161.81      177.49      6.63 o 
   5   1   1      739.87      772.27     22.15 o 
   6   1   1      660.73      662.01     18.47 o 
   7   1   1       18.28       19.78      3.89 o 
   8   1   1       61.97       58.87     10.03 o 
   9   1   1        3.33        3.13      3.80 o 
  10   1   1       57.98       62.66      7.03 o 
  11   1   1       37.30       35.00      6.38 o 
 -11   2   1       50.53       57.17     10.50 o 
 -10   2   1       77.40       65.13     10.29 o 
  -9   2   1      132.24      134.03      9.30 o 
  -8   2   1       64.88       58.84      6.11 o 
  -7   2   1      187.94      189.70      9.62 o 
  -6   2   1       84.71       89.84      6.17 o 
  -5   2   1      784.99      783.47     18.66 o 
  -4   2   1      752.04      779.13     19.61 o 
  -3   2   1       77.26       83.18      3.86 o 
  -2   2   1      788.42      774.06     21.59 o 
  -1   2   1     1050.56      941.49     25.55 o 
   0   2   1     3668.32     3529.80     70.51 o 
   1   2   1      408.46      424.75     17.35 o 
   2   2   1      372.73      382.17      8.99 o 
   3   2   1      878.78      917.36     24.95 o 
   4   2   1     3019.85     3042.66     49.29 o 
   5   2   1      632.96      604.02     17.22 o 
   6   2   1      150.13      142.79      8.27 o 
   7   2   1       28.37       30.74      4.46 o 
   8   2   1       40.05       34.24      5.10 o 
   9   2   1       81.05       72.14      9.67 o 
  10   2   1        9.29        6.85      3.28 o 
 -10   3   1        6.86        9.94      5.12 o 
  -9   3   1       42.66       40.28      5.33 o 
  -8   3   1      126.80      123.32      9.25 o 
  -7   3   1      169.48      162.48      9.30 o 
  -6   3   1      122.49      112.08      7.32 o 
  -5   3   1      199.28      195.05      9.18 o 
  -4   3   1      103.01       92.85      9.62 o 
  -3   3   1      335.99      319.02     13.30 o 
  -2   3   1      840.75      926.65     49.69 o 
  -1   3   1       50.21       52.41      6.22 o 
   0   3   1      219.69      228.98     11.78 o 
   1   3   1      888.14      915.27     29.91 o 
   2   3   1      486.77      497.62     14.90 o 
   3   3   1      510.17      488.28     22.22 o 
   4   3   1       39.57       42.94      4.58 o 
   5   3   1       26.96       26.84      6.77 o 
   6   3   1      493.78      481.55     22.59 o 
   7   3   1      136.76      139.19      9.28 o 
   8   3   1       50.23       52.92      6.34 o 
   9   3   1       11.52        8.04      3.64 o 
  10   3   1        0.77        0.36      2.30 o 
  -9   4   1      142.65      145.65     17.31 o 
  -8   4   1       14.85       17.00      3.66 o 
  -7   4   1      104.55      105.22     13.41 o 
  -6   4   1      102.23      105.44     12.77 o 
  -5   4   1       33.94       31.78      6.95 o 
  -4   4   1       26.16       17.45      5.44 o 
  -3   4   1       93.44       95.63     10.15 o 
  -2   4   1      106.07      124.17     10.98 o 
  -1   4   1      489.95      506.60     22.20 o 
   2   4   1       29.78       30.27      6.27 o 
   3   4   1      130.72      125.98     12.32 o 
   4   4   1       58.39       49.14      8.40 o 
   5   4   1      278.11      244.59     18.65 o 
   6   4   1        7.74        9.77      7.30 o 
   7   4   1       30.90       20.21      4.24 o 
   8   4   1       27.11       30.62      7.47 o 
   9   4   1       29.19       33.98      5.54 o 
  -8   5   1        4.73        3.78      6.90 o 
  -7   5   1      183.32      185.28     18.93 o 
  -6   5   1       66.89       59.17     10.38 o 
  -5   5   1       52.75       42.40      8.98 o 
  -4   5   1       59.14       65.01     10.02 o 
  -3   5   1       46.97       46.43      8.86 o 
  -2   5   1       82.78       78.02     10.00 o 
   3   5   1      159.69      157.49     15.14 o 
   4   5   1       31.21       26.07      6.98 o 
   5   5   1       12.57        5.80      6.13 o 
   6   5   1       45.22       50.99      9.78 o 
   7   5   1       55.21       47.56     10.45 o 
   8   5   1       31.24       27.73      8.33 o 
  -7   6   1       26.78       28.93      9.09 o 
  -6   6   1        1.15        6.22      6.25 o 
  -5   6   1      168.29      192.80     19.12 o 
  -4   6   1       93.08       82.87     12.27 o 
  -3   6   1       10.11       16.13      6.54 o 
   5   6   1      167.01      175.74     18.67 o 
   6   6   1       72.97       82.41     13.41 o 
  -4  -7   2       55.25       59.83     10.08 o 
  -3  -7   2        1.98        3.77      4.46 o 
  -2  -7   2        9.06        3.29      3.70 o 
  -1  -7   2       10.61       11.53      9.57 o 
   0  -7   2       24.97       25.06      4.98 o 
   1  -7   2       97.50       92.03      8.62 o 
   2  -7   2       32.87       39.93      6.48 o 
   3  -7   2       13.46        6.97      5.18 o 
   4  -7   2        9.37       19.43      8.21 o 
  -5  -6   2      104.24      104.13     12.36 o 
  -4  -6   2       13.96        9.58      5.52 o 
  -3  -6   2        7.91        6.83      3.99 o 
  -2  -6   2        6.16       -0.93      4.22 o 
  -1  -6   2      204.25      193.58     11.19 o 
   0  -6   2      108.85      126.64      9.07 o 
   1  -6   2       42.33       40.92      5.73 o 
   2  -6   2       23.64       12.67      5.51 o 
   3  -6   2       84.35       82.88     11.30 o 
   4  -6   2       54.85       51.97      9.79 o 
   5  -6   2       19.37       17.03      6.97 o 
   6  -6   2        1.83       11.82      6.81 o 
  -5  -5   2       76.18       84.04     10.82 o 
  -4  -5   2       40.64       44.96      7.83 o 
  -3  -5   2      419.73      401.26     20.66 o 
  -2  -5   2       28.27       22.38      5.11 o 
  -1  -5   2       83.59       89.39      6.88 o 
   0  -5   2       18.71       20.99      3.87 o 
   1  -5   2      353.39      336.05     20.30 o 
   2  -5   2       88.80       69.80      5.61 o 
   3  -5   2      146.14      142.04     13.72 o 
   4  -5   2       17.52       12.20      6.29 o 
   5  -5   2      155.29      151.33     15.50 o 
   6  -5   2       28.62       37.97      8.83 o 
  -5  -4   2      422.88      388.51     11.20 o 
  -4  -4   2       42.90       38.51      4.13 o 
  -3  -4   2      194.14      195.54      8.66 o 
  -2  -4   2       80.70       77.16      5.46 o 
  -1  -4   2      844.95      834.66     27.46 o 
   0  -4   2       89.39       87.38      4.82 o 
   1  -4   2      221.79      229.79      9.38 o 
   2  -4   2        5.13        6.08      2.21 o 
   3  -4   2      124.80      121.92      5.28 o 
   4  -4   2      190.84      173.96      7.37 o 
   5  -4   2      105.53      103.70      5.49 o 
  -9  -3   2       65.72       68.81      9.08 o 
  -8  -3   2       26.56       34.94      6.26 o 
  -7  -3   2      461.10      432.19     20.04 o 
  -4  -3   2      108.45      116.79      7.85 o 
  -3  -3   2      276.44      257.44      8.74 o 
  -2  -3   2      165.56      180.60      5.94 o 
  -1  -3   2        5.88        7.73      1.64 o 
   0  -3   2      309.32      351.47     15.41 o 
   1  -3   2      699.53      683.13     16.12 o 
   2  -3   2      173.76      154.80      7.31 o 
   3  -3   2      403.76      407.98     10.53 o 
   4  -3   2      141.02      138.51     13.54 o 
   5  -3   2       63.69       62.37      4.50 o 
   6  -3   2       33.31       35.78      3.95 o 
 -10  -2   2       25.61       20.04      5.68 o 
  -9  -2   2       52.21       74.09      9.30 o 
  -8  -2   2       55.67       59.80      7.94 o 
  -7  -2   2        4.88       10.13      4.11 o 
  -6  -2   2      129.75      127.01     10.02 o 
  -4  -2   2      323.48      311.03     10.09 o 
  -3  -2   2      960.56     1031.63     24.86 o 
  -2  -2   2      165.42      149.02     10.41 o 
  -1  -2   2      649.19      665.34     13.11 o 
   0  -2   2       41.35       37.16      3.52 o 
   1  -2   2      165.38      155.25      6.12 o 
   2  -2   2      245.36      255.98      5.06 o 
   3  -2   2      141.15      144.97      7.39 o 
   4  -2   2      454.68      468.27     13.14 o 
   5  -2   2      285.30      294.49     11.14 o 
   6  -2   2      199.39      204.28     10.25 o 
   7  -2   2      130.14      140.07      9.47 o 
   8  -2   2      104.48      118.08      9.70 o 
 -11  -1   2        4.64       10.44      5.02 o 
 -10  -1   2       26.40       12.60      5.26 o 
  -9  -1   2       16.61       17.79      5.24 o 
  -8  -1   2      231.65      215.26     15.32 o 
  -7  -1   2       60.63       68.34      8.08 o 
  -6  -1   2       13.83       16.89      4.72 o 
  -5  -1   2       25.68       31.39      5.15 o 
  -4  -1   2      756.02      780.41     23.76 o 
  -3  -1   2      107.93      117.65      5.92 o 
  -2  -1   2     2321.89     2345.60     43.74 o 
  -1  -1   2     1953.81     1884.72     36.06 o 
   3  -1   2      172.64      172.59      6.64 o 
   4  -1   2      925.77      947.82     18.39 o 
   5  -1   2      164.30      163.53      9.13 o 
   6  -1   2      326.56      302.85     14.12 o 
   7  -1   2       47.73       47.48      6.49 o 
   8  -1   2       47.91       44.72      6.59 o 
   9  -1   2       27.19       25.75      5.81 o 
 -11   0   2        7.42        0.29      5.19 o 
 -10   0   2        0.85        8.25      5.36 o 
  -9   0   2       27.78       16.47      6.11 o 
  -8   0   2        0.09       -3.41      4.63 o 
  -7   0   2       17.20       11.08      4.49 o 
  -6   0   2     1053.17     1086.51     34.12 o 
  -5   0   2       42.64       53.63      6.43 o 
  -4   0   2      123.60      135.74      8.86 o 
  -3   0   2      872.73      829.75     23.14 o 
  -2   0   2       81.12       78.13      5.52 o 
  -1   0   2     1278.90     1335.23     28.35 o 
   1   0   2     1804.26     1865.49     37.83 o 
   2   0   2    12134.93    12037.97    153.75 o 
   3   0   2      131.82      116.73      5.51 o 
   4   0   2     1217.98     1203.69     21.95 o 
   5   0   2        1.62       -0.12      1.91 o 
   6   0   2       20.02       13.93      3.85 o 
   7   0   2       28.87       19.20      4.61 o 
   8   0   2       42.72       37.63      6.70 o 
   9   0   2       17.76       19.43      5.58 o 
  10   0   2        9.52        2.71      4.07 o 
  11   0   2        7.38        5.40      5.29 o 
 -11   1   2        4.59        8.14      4.91 o 
 -10   1   2       26.25       32.95      5.15 o 
  -9   1   2       16.19       12.77      3.50 o 
  -8   1   2      233.77      218.48     10.47 o 
  -7   1   2       57.88       62.35      4.79 o 
  -6   1   2       13.45       13.93      2.43 o 
  -5   1   2       25.45       29.56      3.00 o 
  -4   1   2      781.66      781.66     17.15 o 
  -3   1   2      104.99      114.45      6.84 o 
  -2   1   2     2330.41     2372.39     27.19 o 
  -1   1   2     1932.82     1918.80     27.08 o 
   0   1   2     1482.19     1526.87     22.55 o 
   1   1   2     1005.13     1046.03     12.38 o 
   2   1   2     1183.45     1267.21     18.36 o 
   3   1   2      174.44      178.45      5.90 o 
   4   1   2      913.63      943.38     20.55 o 
   5   1   2      171.73      177.42      8.57 o 
   6   1   2      331.84      330.51     12.82 o 
   7   1   2       49.33       57.33      8.26 o 
   8   1   2       49.79       46.95     10.07 o 
   9   1   2       28.76       22.86      4.43 o 
  10   1   2        8.03        2.70      3.02 o 
  11   1   2        2.47        9.46      4.29 o 
 -11   2   2       31.42       27.27      7.23 o 
 -10   2   2       24.83       28.28      8.23 o 
  -9   2   2       50.42       46.09      5.42 o 
  -8   2   2       55.78       50.52      5.38 o 
  -7   2   2        4.52        7.89      3.02 o 
  -6   2   2      125.48      123.04      6.75 o 
  -5   2   2      119.73      132.12      6.49 o 
  -4   2   2      316.44      329.40      8.17 o 
  -3   2   2      950.08     1067.56     21.11 o 
  -2   2   2      162.06      154.08      5.99 o 
  -1   2   2      624.14      602.44     18.56 o 
   0   2   2       46.77       36.74      3.65 o 
   1   2   2      159.36      161.45      9.94 o 
   2   2   2      234.16      271.85      7.74 o 
   3   2   2      128.34      139.16      5.74 o 
   4   2   2      469.19      490.86     14.66 o 
   5   2   2      288.00      294.76     11.70 o 
   6   2   2      198.75      186.96      9.92 o 
   7   2   2      132.05      124.28      8.46 o 
   8   2   2      104.07       96.93      8.17 o 
   9   2   2       13.77       15.97      6.33 o 
  10   2   2       21.71       15.03      5.06 o 
 -10   3   2       11.45        9.03      5.54 o 
  -9   3   2       67.36       73.96     11.80 o 
  -8   3   2       24.28       24.74      4.07 o 
  -7   3   2      455.04      474.77     16.14 o 
  -6   3   2      108.73      113.81      7.06 o 
  -5   3   2      359.11      334.54     19.64 o 
  -4   3   2      100.47       96.85      9.97 o 
  -3   3   2      267.09      249.54      9.70 o 
  -2   3   2      167.42      171.27      7.49 o 
  -1   3   2        5.48        4.58      2.91 o 
   0   3   2      312.37      343.81     14.40 o 
   2   3   2      179.51      176.56     12.68 o 
   3   3   2      401.56      406.44     14.01 o 
   4   3   2      138.03      128.04      7.96 o 
   5   3   2       56.78       50.18      5.42 o 
   6   3   2       34.35       34.99      4.85 o 
   7   3   2       84.29       86.90      7.56 o 
   8   3   2       11.23        6.53      4.80 o 
   9   3   2       93.17       94.12     13.36 o 
  10   3   2        3.54       -0.72      2.49 o 
  -9   4   2      112.54      115.98     15.38 o 
  -8   4   2        7.17       12.69      5.77 o 
  -7   4   2       80.12      105.00     13.45 o 
  -6   4   2      149.30      154.89     14.95 o 
  -5   4   2      417.73      362.64     21.97 o 
  -4   4   2       44.60       34.26      6.98 o 
  -3   4   2      193.52      194.93     14.43 o 
  -2   4   2       78.74       76.57      8.82 o 
  -1   4   2      849.16      800.97     28.72 o 
   3   4   2      123.25      130.42     12.67 o 
   4   4   2      186.20      160.34     14.66 o 
   5   4   2      102.69      103.41      8.25 o 
   6   4   2       70.61       58.28      6.50 o 
   7   4   2       67.43       76.09      7.59 o 
   8   4   2       12.23        9.45      3.29 o 
   9   4   2       10.07       17.13      4.52 o 
  -8   5   2       13.77        2.04      5.56 o 
  -7   5   2       27.57       37.58      8.80 o 
  -6   5   2       24.08       34.90      8.23 o 
  -5   5   2       76.41       70.89     10.89 o 
  -4   5   2       41.26       29.18      7.37 o 
  -3   5   2      418.50      414.25     23.76 o 
  -2   5   2       26.91       32.35      6.75 o 
   4   5   2       17.81       15.52      6.47 o 
   5   5   2      162.01      174.64     17.40 o 
   6   5   2       28.30       12.82      5.26 o 
   7   5   2       32.08       31.01      8.45 o 
   8   5   2       19.65       23.07      7.87 o 
  -7   6   2       11.95       12.38      7.23 o 
  -6   6   2       35.45       31.60      8.98 o 
  -5   6   2      108.04      115.35     14.77 o 
  -4   6   2       13.95        6.81      4.57 o 
  -3   6   2        7.31       21.92      6.27 o 
  -3  -7   3       18.90       30.91      8.51 o 
  -2  -7   3        0.66       -5.31      5.56 o 
  -1  -7   3       13.06       15.81      7.15 o 
   0  -7   3       56.71       51.99     10.85 o 
   1  -7   3       86.86       89.68     13.34 o 
   2  -7   3       20.99       10.49      6.65 o 
   3  -7   3        0.45       -0.20      5.13 o 
  -4  -6   3       59.24       79.60     10.18 o 
  -3  -6   3      145.75      145.10     13.01 o 
  -2  -6   3       16.64       24.35      7.53 o 
  -1  -6   3      166.54      187.74     10.86 o 
   0  -6   3       39.44       39.32      5.36 o 
   1  -6   3        0.43        1.74      2.77 o 
   2  -6   3      152.52      156.00     16.21 o 
   3  -6   3       50.79       54.33     10.17 o 
   4  -6   3       16.73        6.21      4.56 o 
   5  -6   3       11.45       16.39      7.76 o 
   6  -6   3       64.85       69.66     11.83 o 
  -4  -5   3       77.70       87.42      9.78 o 
  -3  -5   3      259.65      254.66     15.55 o 
  -2  -5   3       50.24       50.83      7.09 o 
  -1  -5   3       76.73       72.52      6.17 o 
   0  -5   3       91.14      103.67      7.49 o 
   1  -5   3       65.87       77.68     10.28 o 
   2  -5   3       62.14       53.03      8.91 o 
   3  -5   3       26.97       31.33      7.83 o 
   4  -5   3       61.78       60.20      9.73 o 
   5  -5   3      175.37      187.25     17.57 o 
   6  -5   3       88.88       75.56     11.32 o 
  -8  -4   3       61.20       65.76      8.71 o 
  -5  -4   3       46.38       50.49      5.10 o 
  -4  -4   3      336.69      347.20     23.98 o 
  -3  -4   3      150.66      146.26      7.10 o 
  -2  -4   3      149.56      146.67      9.95 o 
  -1  -4   3      475.78      446.69     18.00 o 
   0  -4   3       57.91       64.42      4.04 o 
   1  -4   3       65.27       71.85      5.54 o 
   2  -4   3        6.20        8.88      1.82 o 
   3  -4   3      211.03      218.02      5.79 o 
   4  -4   3      206.50      195.56      6.49 o 
   5  -4   3       32.98       35.19      7.48 o 
  -9  -3   3       38.10       33.08      6.58 o 
  -8  -3   3       28.52       31.90      6.75 o 
  -7  -3   3        3.42        7.82      4.49 o 
  -5  -3   3      428.05      429.70     13.92 o 
  -4  -3   3      688.01      681.18     20.25 o 
  -3  -3   3      511.43      544.11     22.38 o 
  -2  -3   3      223.41      228.82      8.86 o 
  -1  -3   3      687.88      676.17     21.45 o 
   0  -3   3     1149.25     1225.84     30.88 o 
   1  -3   3      850.75      806.18     21.18 o 
   2  -3   3      249.36      238.14      6.25 o 
   3  -3   3      303.69      270.36      7.47 o 
   4  -3   3      116.48      122.02     11.65 o 
   5  -3   3      167.10      162.34     15.01 o 
   6  -3   3       63.05       64.02      4.05 o 
 -10  -2   3       13.83        6.33      4.28 o 
  -9  -2   3        0.72        2.90      4.34 o 
  -8  -2   3      135.92      134.03     11.99 o 
  -7  -2   3      289.65      284.99     16.56 o 
  -6  -2   3       53.38       60.22      7.62 o 
  -4  -2   3       62.96       57.04      4.58 o 
  -3  -2   3     1524.65     1502.57     31.73 o 
  -2  -2   3     2289.51     2303.95     44.34 o 
  -1  -2   3     1178.57     1253.52     35.81 o 
   0  -2   3      259.49      245.54      9.02 o 
   1  -2   3      616.84      564.65     17.93 o 
   3  -2   3     1070.81     1137.68     33.84 o 
   4  -2   3     1238.24     1137.46     23.86 o 
   5  -2   3      592.13      588.23     16.19 o 
   6  -2   3      352.81      371.58     13.64 o 
   7  -2   3       23.41       23.07      3.82 o 
 -11  -1   3        6.09       12.64      5.49 o 
 -10  -1   3       72.93       58.86      9.46 o 
  -9  -1   3       12.16        9.53      4.86 o 
  -8  -1   3      198.77      187.06     14.22 o 
  -7  -1   3      165.38      176.53     12.78 o 
  -6  -1   3      108.66      126.54     10.28 o 
  -5  -1   3      547.94      549.24     20.93 o 
  -3  -1   3      593.74      626.99     17.91 o 
   3  -1   3      366.28      368.04      8.74 o 
   4  -1   3     1555.28     1448.04    140.50 o 
   5  -1   3      509.12      463.54     16.19 o 
   6  -1   3       41.78       45.81      5.43 o 
   7  -1   3      292.79      287.36     14.89 o 
   8  -1   3      105.38      101.75      9.41 o 
   9  -1   3       20.24       16.98      4.99 o 
 -11   0   3       10.69        0.53      4.25 o 
 -10   0   3       66.58       77.87     11.02 o 
  -9   0   3       35.33       28.70      6.38 o 
  -8   0   3        5.04        2.27      3.66 o 
  -7   0   3       14.17       13.10      4.34 o 
  -6   0   3      235.09      161.80     56.02 o 
  -5   0   3      259.40      240.40      9.15 o 
  -4   0   3      275.75      286.12      9.23 o 
  -3   0   3       91.87       94.16      5.54 o 
  -2   0   3     3354.98     3515.46     70.22 o 
  -1   0   3      217.78      206.37      5.29 o 
   0   0   3     2107.07     2176.91     75.09 o 
   1   0   3      116.29      134.81      6.36 o 
   2   0   3      538.20      546.75      9.22 o 
   3   0   3     1432.70     1476.79     20.41 o 
   4   0   3      120.13      120.27      4.70 o 
   5   0   3      196.23      199.60      8.01 o 
   6   0   3       80.28       76.87      7.70 o 
   7   0   3        5.03        1.98      3.21 o 
   8   0   3       52.64       54.74      8.06 o 
   9   0   3      117.05      109.58     11.74 o 
  10   0   3      128.45      151.07     26.16 o 
 -11   1   3        5.85       13.87      6.58 o 
 -10   1   3       75.40       89.75     14.12 o 
  -9   1   3       11.51       15.21      3.65 o 
  -8   1   3      188.70      187.22     16.41 o 
  -7   1   3      164.08      155.82      7.82 o 
  -6   1   3      106.11      110.96     11.32 o 
  -5   1   3      549.37      555.90     14.03 o 
  -4   1   3      774.22      736.48     33.46 o 
  -3   1   3      599.76      623.91     11.38 o 
  -2   1   3      126.57      138.47      7.84 o 
  -1   1   3      181.52      181.82      7.88 o 
   0   1   3     3499.69     3456.06     38.77 o 
   1   1   3     1008.36      976.69     14.25 o 
   2   1   3     1499.67     1645.62     23.65 o 
   3   1   3      357.50      365.45      6.77 o 
   4   1   3     1594.32     1634.55     23.20 o 
   5   1   3      504.15      512.64     11.33 o 
   6   1   3       43.37       39.62      3.42 o 
   7   1   3      288.34      287.03     12.99 o 
   8   1   3      102.16       99.22     15.10 o 
   9   1   3       19.23       12.98      5.99 o 
  10   1   3       31.25       29.16      5.40 o 
 -11   2   3       78.95       88.16     13.81 o 
 -10   2   3       12.77       20.80      6.98 o 
  -9   2   3        0.55        1.01      3.16 o 
  -8   2   3      138.34      151.12      8.52 o 
  -7   2   3      296.14      311.33     11.62 o 
  -6   2   3       52.90       49.40      4.20 o 
  -5   2   3      799.75      865.24     18.28 o 
  -4   2   3       66.82       64.80      4.44 o 
  -3   2   3     1530.58     1602.82     27.87 o 
  -2   2   3     2307.98     2356.85     35.99 o 
  -1   2   3     1206.70     1255.81     30.91 o 
   0   2   3      264.47      238.30      9.05 o 
   1   2   3      620.95      589.55     10.25 o 
   2   2   3     1817.70     1895.64     27.57 o 
   3   2   3     1061.72     1092.98     23.70 o 
   4   2   3     1222.29     1206.70     26.48 o 
   5   2   3      581.57      563.91     17.46 o 
   6   2   3      358.69      358.03     21.47 o 
   7   2   3       24.25       19.75      4.12 o 
   8   2   3        5.47       -0.14      2.80 o 
   9   2   3        8.67        5.74      3.30 o 
  10   2   3       10.76       11.17      4.53 o 
 -10   3   3       30.17       31.58      8.52 o 
  -9   3   3       36.08       33.80      8.63 o 
  -8   3   3       30.37       26.06      3.95 o 
  -7   3   3        2.72        1.96      3.80 o 
  -6   3   3      252.82      259.36     10.25 o 
  -5   3   3      439.57      470.64     23.34 o 
  -4   3   3      687.73      726.84     18.67 o 
  -3   3   3      511.45      560.30     14.97 o 
  -2   3   3      223.04      238.29     13.32 o 
  -1   3   3      678.75      673.05     22.46 o 
   0   3   3     1161.19     1187.58     31.11 o 
   3   3   3      299.24      323.06     12.74 o 
   4   3   3      118.65      112.53      7.68 o 
   5   3   3      166.03      181.40     10.16 o 
   6   3   3       60.27       68.51      6.63 o 
   7   3   3       18.78       15.55      3.73 o 
   8   3   3       40.04       40.62      5.88 o 
   9   3   3      136.43      161.04     23.00 o 
  -9   4   3        8.37       24.01      8.68 o 
  -8   4   3       64.07       67.53     11.27 o 
  -7   4   3       13.91       16.39      6.39 o 
  -6   4   3        2.46        7.62      5.18 o 
  -5   4   3       48.99       46.00      8.06 o 
  -4   4   3      332.83      362.65     20.60 o 
  -3   4   3      154.75      155.59     12.91 o 
  -2   4   3      149.66      157.55     11.99 o 
  -1   4   3      471.94      468.50     20.44 o 
   0   4   3       55.94       63.46      6.87 o 
   4   4   3      211.25      213.54     17.20 o 
   5   4   3       30.90       28.05      4.74 o 
   6   4   3       12.56       15.16      4.11 o 
   7   4   3      216.70      219.13     13.22 o 
   8   4   3       20.13       28.58      5.16 o 
   9   4   3       27.54       18.85      4.40 o 
  -8   5   3       53.23       67.85     12.29 o 
  -7   5   3        7.28        3.84      5.34 o 
  -6   5   3        2.06        1.76      3.50 o 
  -5   5   3       24.25       32.18      8.07 o 
  -4   5   3       76.93       92.87     11.52 o 
  -3   5   3      259.22      245.90     17.81 o 
  -2   5   3       49.33       53.64      8.19 o 
  -1   5   3       81.21       79.63      9.16 o 
   5   5   3      170.43      191.39     18.47 o 
   6   5   3       89.73       72.53     11.95 o 
   7   5   3       29.63       42.14      9.87 o 
   8   5   3       22.50       18.78      8.03 o 
  -7   6   3       35.23       45.18     10.71 o 
  -6   6   3       31.14       26.24      7.65 o 
  -5   6   3       32.86       27.71      7.96 o 
  -4   6   3       59.98       88.90     12.48 o 
  -3   6   3      149.35      145.20     14.85 o 
  -2   6   3       17.01       21.13      6.07 o 
  -4   7   3       32.68       42.15      9.59 o 
  -3  -7   4        3.15        5.23      7.27 o 
  -2  -7   4       29.32       13.92      7.49 o 
  -1  -7   4       12.48        6.74      4.94 o 
   0  -7   4       68.63       61.92     10.38 o 
   1  -7   4       31.09       49.80     10.79 o 
   2  -7   4       14.43       25.48      8.07 o 
   3  -7   4       41.08       28.43      7.71 o 
  -4  -6   4       63.06       73.18      9.30 o 
  -3  -6   4        4.53       10.01      4.57 o 
  -2  -6   4       59.33       65.30     10.22 o 
  -1  -6   4        0.17        0.19      2.51 o 
   0  -6   4       36.62       44.73     11.18 o 
   1  -6   4       45.72       50.15      6.11 o 
   2  -6   4       14.58       13.73      6.62 o 
   3  -6   4       44.41       33.40      8.89 o 
   4  -6   4       15.83        7.55      5.86 o 
   5  -6   4        6.11        9.07      6.34 o 
   6  -6   4       53.25       48.84     10.57 o 
  -4  -5   4       13.20       16.51      5.46 o 
  -3  -5   4       33.59       32.21      5.49 o 
  -2  -5   4      383.79      396.95     18.34 o 
  -1  -5   4      182.88      189.64      9.75 o 
   0  -5   4       83.66       80.14      6.39 o 
   1  -5   4      184.71      185.36     15.84 o 
   2  -5   4       47.79       48.98      9.14 o 
   3  -5   4      108.38      102.35     12.27 o 
   4  -5   4       52.10       57.72      9.85 o 
   5  -5   4       16.57       20.43      8.08 o 
   6  -5   4       51.65       55.49     11.10 o 
  -8  -4   4       31.86       39.94      7.48 o 
  -5  -4   4       24.99       26.39      3.98 o 
  -4  -4   4      212.62      211.82     11.01 o 
  -3  -4   4      114.53       93.92     14.81 o 
  -2  -4   4       12.48       14.81      3.46 o 
  -1  -4   4      136.84      141.07      9.05 o 
   0  -4   4      216.70      211.84      7.19 o 
   1  -4   4     1059.39     1009.40     17.72 o 
   2  -4   4       12.65       10.67      1.67 o 
   3  -4   4       42.14       39.16      2.35 o 
   4  -4   4      105.71      105.25     12.33 o 
   5  -4   4        1.69        8.75      6.26 o 
 -10  -3   4       16.02       20.88      6.65 o 
  -9  -3   4      162.67      148.98     13.94 o 
  -8  -3   4       51.56       40.53      7.46 o 
  -5  -3   4      418.64      402.62     14.96 o 
  -4  -3   4       21.43       22.79      3.16 o 
  -3  -3   4      161.47      152.20      7.79 o 
  -2  -3   4      110.18      120.85      5.55 o 
  -1  -3   4      142.81      151.08      5.82 o 
   0  -3   4       79.46       84.96      5.97 o 
   1  -3   4       97.11      104.64      5.46 o 
   2  -3   4      226.08      205.75     20.86 o 
   4  -3   4      158.53      190.43     14.77 o 
   5  -3   4      307.74      343.73     21.02 o 
 -11  -2   4       23.02        9.13      4.12 o 
 -10  -2   4       40.21       56.92      9.40 o 
  -9  -2   4       80.43       74.94     10.22 o 
  -8  -2   4        2.34       -1.77      3.67 o 
  -7  -2   4      170.27      142.70     12.01 o 
  -5  -2   4      139.87      151.82      8.91 o 
  -4  -2   4      498.40      488.52     16.70 o 
  -3  -2   4       76.84       66.79      3.32 o 
  -2  -2   4       27.16       26.00      3.83 o 
  -1  -2   4      559.66      581.62     26.25 o 
   0  -2   4      123.33      128.44      6.44 o 
   1  -2   4      116.45      120.87      6.95 o 
   5  -2   4      194.52      189.67      6.97 o 
   6  -2   4      173.32      184.28      8.43 o 
   7  -2   4      260.76      262.64     11.81 o 
 -11  -1   4       88.91       83.40     11.91 o 
 -10  -1   4       37.56       45.02      8.60 o 
  -9  -1   4       14.67       11.52      5.31 o 
  -8  -1   4      302.16      285.27     18.01 o 
  -7  -1   4       12.73       11.10      4.97 o 
  -6  -1   4      131.74      117.20     10.17 o 
  -5  -1   4       85.31       85.43      8.51 o 
  -4  -1   4      333.52      316.10     13.29 o 
  -3  -1   4      381.88      375.64     14.02 o 
   2  -1   4      304.12      326.07     14.20 o 
   3  -1   4      478.69      483.13     18.84 o 
   4  -1   4      208.21      173.90     75.12 o 
   5  -1   4      127.03      119.70      7.51 o 
   6  -1   4       17.91       22.92      4.12 o 
   7  -1   4       52.85       49.67      6.12 o 
   8  -1   4      144.80      143.72     11.36 o 
 -11   0   4       23.45        7.90      5.49 o 
 -10   0   4       54.34       37.50      8.54 o 
  -9   0   4        3.43       -6.89      5.41 o 
  -8   0   4      183.59      178.40     14.60 o 
  -7   0   4       23.13       23.11      5.76 o 
  -6   0   4        0.25        5.99      4.19 o 
  -5   0   4       75.50       65.68      6.64 o 
  -4   0   4       94.11       74.21      4.91 o 
  -2   0   4     4383.24     4453.97     60.54 o 
  -1   0   4      674.84      708.74     20.58 o 
   0   0   4      490.48      486.38      7.99 o 
   1   0   4     2401.86     2446.38     29.58 o 
   2   0   4     2450.91     2396.70     36.19 o 
   3   0   4      196.09      215.96      6.00 o 
   4   0   4      183.00      183.56      7.05 o 
   5   0   4      103.39      102.34      5.87 o 
   6   0   4      526.75      548.59     22.08 o 
   7   0   4       24.91       25.22      5.85 o 
   8   0   4       30.38       25.78      6.01 o 
   9   0   4       23.09       27.65      4.96 o 
  10   0   4       18.74       13.10      6.49 o 
 -11   1   4       90.11       95.76     13.59 o 
 -10   1   4       35.94       36.73     10.44 o 
  -9   1   4       14.77       13.98      3.38 o 
  -8   1   4      309.22      318.77     20.39 o 
  -7   1   4       13.79        4.93      4.34 o 
  -6   1   4      134.81      138.37      7.25 o 
  -5   1   4       82.12       69.16      7.79 o 
  -4   1   4      347.89      329.21     16.60 o 
  -3   1   4      377.23      396.12     15.95 o 
  -2   1   4      577.07      599.25     18.85 o 
  -1   1   4      236.39      256.46      7.48 o 
   0   1   4     6146.80     6049.52     66.19 o 
   1   1   4       38.12       42.79      2.65 o 
   2   1   4      299.41      295.21      8.14 o 
   3   1   4      493.38      503.40      8.54 o 
   4   1   4      195.00      188.77      5.89 o 
   5   1   4      131.76      122.72      5.21 o 
   6   1   4       17.70       19.46      2.64 o 
   7   1   4       54.64       47.05      5.70 o 
   8   1   4      149.06      157.78     11.60 o 
   9   1   4       11.61        3.66      3.30 o 
  10   1   4        3.66        6.15      4.59 o 
 -11   2   4       24.27       24.90      8.75 o 
 -10   2   4       40.04       37.20      9.15 o 
  -9   2   4       81.07       75.31     11.47 o 
  -8   2   4        3.37        2.29      2.24 o 
  -7   2   4      162.71      160.15      7.59 o 
  -6   2   4      509.94      511.26     13.25 o 
  -5   2   4      144.98      148.79      5.03 o 
  -4   2   4      490.46      500.21     13.56 o 
  -3   2   4       70.34       59.18      4.35 o 
  -2   2   4       24.74       25.26      3.51 o 
  -1   2   4      548.43      582.13     17.93 o 
   0   2   4      117.63      129.46      6.41 o 
   1   2   4      109.78      118.86      3.74 o 
   2   2   4      667.26      676.95     24.41 o 
   3   2   4      156.56      154.98      5.17 o 
   4   2   4      675.38      707.56     20.33 o 
   5   2   4      204.71      195.05      5.74 o 
   6   2   4      182.41      181.62     10.35 o 
   7   2   4      259.30      250.68     12.76 o 
   8   2   4       64.92       64.03      7.12 o 
   9   2   4       23.98       22.81      4.90 o 
  10   2   4       14.23        8.54      3.88 o 
 -10   3   4       14.90       25.46      8.49 o 
  -9   3   4      163.62      203.44     19.13 o 
  -8   3   4       50.55       38.84      8.04 o 
  -7   3   4       95.20       85.96     11.09 o 
  -6   3   4       31.15       39.37      7.61 o 
  -5   3   4      403.95      404.00     21.60 o 
  -4   3   4       24.14       15.66      2.83 o 
  -3   3   4      166.60      170.61      7.52 o 
  -2   3   4      107.39      103.79      8.68 o 
  -1   3   4      156.05      176.25     10.18 o 
   0   3   4       73.52       89.71      6.53 o 
   2   3   4      220.48      206.88     14.08 o 
   3   3   4      110.73      126.36     11.29 o 
   4   3   4      163.78      168.62     13.60 o 
   5   3   4      306.47      288.90     13.36 o 
   6   3   4      412.13      400.33     16.55 o 
   7   3   4       13.19        7.05      4.97 o 
   8   3   4        4.62        8.07      3.37 o 
   9   3   4      158.85      137.58     11.06 o 
  -9   4   4       13.00       12.55      6.14 o 
  -8   4   4       29.83       37.09      9.09 o 
  -7   4   4      454.88      473.42     28.11 o 
  -6   4   4       13.82       25.14      7.21 o 
  -5   4   4       23.97       27.16      6.17 o 
  -4   4   4      219.83      212.10     15.50 o 
  -3   4   4      112.35       87.10      9.58 o 
  -2   4   4       12.72       12.53      3.91 o 
  -1   4   4      140.99      146.02     10.77 o 
   0   4   4      215.21      215.96     12.28 o 
   4   4   4      100.22      103.00     11.47 o 
   5   4   4        2.69       -0.47      2.82 o 
   6   4   4       13.32       19.53      4.45 o 
   7   4   4       53.20       52.41      6.69 o 
   8   4   4       78.99       77.13      9.39 o 
  -8   5   4       45.42       53.56     10.78 o 
  -7   5   4       30.84       27.21      7.88 o 
  -6   5   4       37.53       37.74      8.25 o 
  -5   5   4      117.87      132.12     14.18 o 
  -4   5   4       14.12       20.68      5.74 o 
  -3   5   4       34.34       18.96      5.96 o 
  -2   5   4      386.89      403.03     21.66 o 
  -1   5   4      183.37      183.80     13.78 o 
   7   5   4        2.17        4.14      3.98 o 
  -7   6   4       11.58        3.83      3.89 o 
  -6   6   4       28.03       24.01      7.62 o 
  -5   6   4       94.83      127.99     15.25 o 
  -4   6   4       61.93       50.60      9.85 o 
  -3   6   4        4.71        3.63      3.91 o 
  -2   6   4       60.04       62.09      9.61 o 
  -4   7   4       63.18       57.42     10.70 o 
  -3  -7   5      106.78      118.59     15.74 o 
  -2  -7   5       33.00       50.59     11.19 o 
  -1  -7   5        5.67        0.62      4.51 o 
   0  -7   5        3.07       -2.45      5.81 o 
   1  -7   5       17.57       13.35      6.17 o 
   2  -7   5       52.45       73.73     12.74 o 
  -2  -6   5       68.41       73.67     11.58 o 
  -1  -6   5      180.19      200.66     18.27 o 
   0  -6   5       46.08       47.82      5.43 o 
   1  -6   5       92.45      100.42      8.13 o 
   2  -6   5      148.62      163.45     17.16 o 
   3  -6   5        4.39        4.99      5.57 o 
   4  -6   5      124.27      153.40     17.30 o 
   5  -6   5       66.76       72.22     12.77 o 
  -3  -5   5       26.76       31.13      5.04 o 
  -2  -5   5      219.58      214.07     12.43 o 
  -1  -5   5      283.45      295.02     11.90 o 
   0  -5   5      462.55      484.41     18.05 o 
   1  -5   5      309.92      297.32     20.66 o 
   2  -5   5      245.63      263.42     19.86 o 
   3  -5   5        5.41        5.60      4.00 o 
   4  -5   5       70.32       74.43     11.51 o 
   5  -5   5       33.85       28.09      8.39 o 
   6  -5   5       89.74      118.89     15.27 o 
  -9  -4   5       13.22       10.45      5.48 o 
  -6  -4   5      107.45      113.50      8.06 o 
  -4  -4   5      145.45      137.99      8.30 o 
  -3  -4   5      330.17      313.72     10.60 o 
  -2  -4   5      367.43      373.06     14.50 o 
  -1  -4   5      272.86      280.57     14.52 o 
   0  -4   5      135.40      133.85      5.49 o 
   1  -4   5      170.35      169.42      6.12 o 
   2  -4   5       78.60       71.31      5.67 o 
   3  -4   5      299.02      271.03     19.02 o 
   4  -4   5      287.75      279.43     19.74 o 
   5  -4   5       14.53       33.67      8.74 o 
 -10  -3   5       31.01       41.28      8.43 o 
  -9  -3   5       16.59       15.59      5.50 o 
  -8  -3   5       18.46       21.73      6.53 o 
  -6  -3   5       81.43       75.33      6.69 o 
  -5  -3   5      128.47      110.93      8.14 o 
  -4  -3   5      631.02      619.36     16.10 o 
  -3  -3   5      474.28      443.61     13.92 o 
  -2  -3   5      835.99      848.12     16.86 o 
  -1  -3   5      451.51      462.37     10.54 o 
   0  -3   5       89.31       87.40      4.72 o 
   1  -3   5      151.60      139.07      5.12 o 
   4  -3   5      293.42      294.30     18.85 o 
   5  -3   5      145.76      153.81     14.25 o 
 -11  -2   5        1.31       -6.83      4.69 o 
 -10  -2   5       28.48       26.71      6.89 o 
  -9  -2   5       28.12       17.79      5.80 o 
  -8  -2   5      238.65      213.75     15.83 o 
  -7  -2   5       84.57      100.24     10.72 o 
  -5  -2   5      185.23      177.30     10.48 o 
  -4  -2   5       98.37       91.73      7.38 o 
  -3  -2   5      701.52      779.82     25.64 o 
  -2  -2   5      128.11      132.52      8.77 o 
  -1  -2   5     1090.31     1072.99     20.65 o 
   0  -2   5     1115.48     1159.06     31.21 o 
 -11  -1   5      158.47      178.32     17.54 o 
 -10  -1   5       16.21       28.90      7.56 o 
  -9  -1   5       50.70       67.72      9.80 o 
  -8  -1   5        9.71        4.35      4.18 o 
  -7  -1   5       69.67       75.78      9.02 o 
  -6  -1   5      223.84      208.63     14.20 o 
  -4  -1   5      728.26      777.90     24.48 o 
  -3  -1   5      229.41      228.46     11.36 o 
  -2  -1   5      413.06      386.82     15.40 o 
   0  -1   5      177.72      180.59      5.63 o 
   1  -1   5     1589.65     1603.52     34.39 o 
   2  -1   5      656.43      661.37     45.01 o 
   3  -1   5      163.25      176.15     11.02 o 
   5  -1   5       48.60       47.99      4.83 o 
   6  -1   5       90.67       98.60      7.76 o 
   7  -1   5      209.43      208.29     12.29 o 
 -11   0   5        9.88        6.42      5.23 o 
 -10   0   5        0.05        1.16      4.34 o 
  -9   0   5      259.16      282.82     19.90 o 
  -8   0   5       22.98       17.15      6.04 o 
  -7   0   5        4.87       -0.70      3.09 o 
  -6   0   5      338.17      338.20     18.34 o 
  -5   0   5        8.75        5.03      5.24 o 
  -4   0   5      169.26      154.30      7.31 o 
  -3   0   5     2447.81     2676.54     59.79 o 
  -2   0   5       30.38       29.01      2.48 o 
  -1   0   5      476.32      457.06      9.90 o 
   0   0   5      101.45      113.72      3.74 o 
   1   0   5      381.28      384.22      8.02 o 
   2   0   5      534.65      543.03     10.70 o 
   3   0   5      912.26      900.32     33.15 o 
   4   0   5      755.64      791.72     17.30 o 
   5   0   5       76.29       74.54      8.34 o 
   6   0   5       14.40       15.00      4.40 o 
   7   0   5       33.42       30.59      5.59 o 
   8   0   5        0.16        2.83      2.97 o 
   9   0   5       73.62       76.99      7.63 o 
  10   0   5      111.20      125.62     16.16 o 
 -11   1   5      156.85      166.38     17.65 o 
 -10   1   5       14.85       17.37      6.31 o 
  -9   1   5       50.55       54.96      5.26 o 
  -8   1   5        9.74        6.48      4.27 o 
  -7   1   5       68.74       66.19      9.22 o 
  -6   1   5      215.66      222.91     15.16 o 
  -5   1   5      287.44      315.95     16.79 o 
  -4   1   5      708.31      831.90     27.79 o 
  -3   1   5      232.36      228.48     12.05 o 
  -2   1   5      385.83      387.72     14.72 o 
  -1   1   5      692.55      680.95     11.97 o 
   0   1   5      193.59      205.38      7.39 o 
   1   1   5     1571.66     1659.80     29.33 o 
   2   1   5      662.70      674.43     12.23 o 
   3   1   5      171.09      181.81     10.05 o 
   4   1   5      345.96      341.01      8.36 o 
   5   1   5       46.14       38.96      3.09 o 
   6   1   5       90.24       85.63      4.86 o 
   7   1   5      208.88      227.18     11.99 o 
   8   1   5       94.24      106.44     13.21 o 
   9   1   5       61.91       57.83      7.03 o 
  10   1   5        3.70       -0.05      5.46 o 
 -11   2   5        1.17        3.47      5.96 o 
 -10   2   5       29.59       47.68     10.47 o 
  -9   2   5       26.93       27.50      7.74 o 
  -8   2   5      231.14      239.67      9.52 o 
  -7   2   5       82.82       93.76      5.13 o 
  -6   2   5        9.38        8.36      1.45 o 
  -5   2   5      184.73      191.31      8.62 o 
  -4   2   5       91.46       91.26      5.29 o 
  -3   2   5      687.43      739.77     15.76 o 
  -2   2   5      127.63      111.87      4.20 o 
  -1   2   5     1076.45     1024.94     26.94 o 
   0   2   5     1120.36     1142.74     27.32 o 
   1   2   5     1243.18     1259.44     30.25 o 
   2   2   5      361.00      374.90     10.78 o 
   3   2   5      130.38      132.52     10.54 o 
   4   2   5      213.27      200.07      6.53 o 
   5   2   5      289.81      276.73      9.84 o 
   6   2   5      763.59      747.90     44.46 o 
   7   2   5       79.47       76.59      7.57 o 
   8   2   5       17.85       14.53      4.44 o 
   9   2   5       76.80       69.26      7.88 o 
 -10   3   5       31.56       31.36      8.89 o 
  -9   3   5       18.48       25.29      7.41 o 
  -8   3   5       19.66       25.93      7.37 o 
  -7   3   5        0.49        7.33      5.37 o 
  -6   3   5       75.52       68.93     10.00 o 
  -5   3   5      121.77      121.90     12.25 o 
  -4   3   5      632.36      657.14     25.39 o 
  -3   3   5      468.60      467.90     12.81 o 
  -2   3   5      843.65      886.75     28.56 o 
  -1   3   5      440.54      450.36     17.21 o 
   0   3   5       92.26       92.38      6.44 o 
   1   3   5      147.24      146.94      6.83 o 
   2   3   5      297.40      268.37     16.77 o 
   3   3   5      858.42      859.30     32.73 o 
   4   3   5      296.13      280.46     18.11 o 
   5   3   5      140.59      145.20      9.77 o 
   6   3   5      246.87      242.55     12.98 o 
   7   3   5      107.74       91.58      8.54 o 
   8   3   5       33.34       34.05      5.55 o 
   9   3   5       35.99       31.57      5.70 o 
  -9   4   5       13.80       32.02      9.25 o 
  -8   4   5       29.88       25.64      7.58 o 
  -7   4   5       55.79       62.77     10.18 o 
  -6   4   5      104.32      120.92     13.05 o 
  -5   4   5        4.91        4.64      3.26 o 
  -4   4   5      141.54      142.04      8.01 o 
  -3   4   5      315.23      299.30     17.76 o 
  -2   4   5      371.55      360.89     18.27 o 
  -1   4   5      270.25      278.41     14.83 o 
   0   4   5      131.92      132.53      9.30 o 
   4   4   5      296.83      297.78     20.18 o 
   5   4   5       14.67       27.88      7.38 o 
   6   4   5      140.52      139.94     14.89 o 
   7   4   5       51.98       45.65      6.68 o 
   8   4   5       40.00       39.11      6.53 o 
  -8   5   5       50.11       77.03     12.57 o 
  -7   5   5       38.40       42.38      9.64 o 
  -6   5   5      141.35      152.60     16.18 o 
  -5   5   5       94.54       97.97     12.26 o 
  -4   5   5       25.05       24.25      6.57 o 
  -3   5   5       25.35       29.87      6.61 o 
  -2   5   5      213.91      200.61     14.91 o 
  -1   5   5      273.63      263.44     16.25 o 
   7   5   5       17.11       19.44      6.55 o 
  -7   6   5       83.98      120.09     16.12 o 
  -6   6   5       39.27       53.27     11.00 o 
  -5   6   5       23.87       21.04      6.79 o 
  -4   6   5       22.07       23.37      6.63 o 
  -3   6   5      158.58      159.66     15.52 o 
  -2   6   5       67.15       84.84     10.85 o 
  -4   7   5       82.06      114.90     14.78 o 
  -3   7   5      109.00      116.56     14.40 o 
  -3  -7   6       22.52       19.32      8.18 o 
  -2  -7   6        1.59       -6.03      6.80 o 
  -1  -7   6       29.79       29.69      8.80 o 
   0  -7   6       17.09       26.57      8.30 o 
   1  -7   6        5.08        0.44      5.56 o 
   2  -7   6       74.14       86.84     14.35 o 
  -2  -6   6      152.02      156.44     16.46 o 
  -1  -6   6       66.89       66.69     10.88 o 
   0  -6   6      214.85      219.77     19.83 o 
   1  -6   6       67.11       79.44     12.09 o 
   2  -6   6       88.26       74.47     12.54 o 
   3  -6   6       43.40       47.20     10.70 o 
   4  -6   6       66.65       75.24     13.43 o 
   5  -6   6       25.38       41.06     11.15 o 
  -3  -5   6      157.61      146.92      9.81 o 
  -2  -5   6      573.65      596.68     20.62 o 
  -1  -5   6      447.73      503.65     16.75 o 
   0  -5   6      300.91      331.38     12.44 o 
   1  -5   6      327.57      328.15     12.91 o 
   2  -5   6      120.50       97.93     12.91 o 
   3  -5   6      172.89      149.87     15.65 o 
   4  -5   6       10.14        7.12      5.43 o 
   5  -5   6       25.70       18.26      7.10 o 
   6  -5   6       64.74       62.81     11.99 o 
  -9  -4   6       20.49       18.11      6.00 o 
  -6  -4   6       23.39       24.08      4.51 o 
  -4  -4   6      554.61      535.03     16.81 o 
  -3  -4   6      432.42      415.80     16.02 o 
  -2  -4   6      181.36      178.89      8.66 o 
  -1  -4   6      142.50      144.72      7.35 o 
   0  -4   6       48.76       46.50      3.14 o 
   1  -4   6      883.71      875.13     26.97 o 
   2  -4   6      362.86      411.58     23.70 o 
   3  -4   6      564.61      535.13     27.78 o 
   4  -4   6      318.91      328.23     22.05 o 
   5  -4   6      203.48      225.85     18.98 o 
 -10  -3   6       16.58       23.00      6.96 o 
  -9  -3   6      154.46      122.20     13.61 o 
  -8  -3   6       85.49       85.77     11.22 o 
  -6  -3   6      547.04      546.10     21.01 o 
  -5  -3   6      496.51      473.04     19.35 o 
  -4  -3   6       35.80       29.91      2.14 o 
  -2  -3   6      129.48      140.71      9.78 o 
  -1  -3   6      747.90      696.69     20.14 o 
   0  -3   6      180.41      204.35      9.10 o 
   1  -3   6      174.16      188.14     11.04 o 
   3  -3   6      155.47      169.34     14.05 o 
   4  -3   6      118.72      118.38     12.44 o 
   5  -3   6      477.86      497.67     26.79 o 
 -11  -2   6       12.80       12.16      6.55 o 
 -10  -2   6       72.47       78.94     11.62 o 
  -9  -2   6      238.47      216.89     17.46 o 
  -8  -2   6       52.90       46.35      8.28 o 
  -7  -2   6      354.69      357.28     20.55 o 
  -6  -2   6      225.76      217.01     12.84 o 
  -5  -2   6      223.68      204.43     12.04 o 
  -2  -2   6      543.07      113.13      9.63 o 
  -1  -2   6      857.52      972.80     29.95 o 
   0  -2   6      867.08     1002.49     29.36 o 
   4  -2   6       57.18       74.25      9.24 o 
 -11  -1   6        6.62        2.93      5.67 o 
 -10  -1   6       48.79       49.73      9.20 o 
  -9  -1   6       44.31       46.24      8.59 o 
  -8  -1   6      399.66      392.61     22.71 o 
  -7  -1   6      246.82      241.66     16.35 o 
  -6  -1   6      437.90      443.75     21.65 o 
  -5  -1   6       44.69       42.11      5.90 o 
  -4  -1   6      324.22      375.93     16.66 o 
  -3  -1   6     1662.47     1587.69     40.97 o 
  -2  -1   6     1164.15     1172.60     19.60 o 
  -1  -1   6      191.61      206.15      9.77 o 
   0  -1   6      654.51      665.74     22.12 o 
   1  -1   6      406.01      416.13     10.40 o 
   2  -1   6     1533.39     1579.44     50.43 o 
   3  -1   6      253.35      163.47     91.44 o 
 -11   0   6        7.63        8.22      5.84 o 
 -10   0   6      277.11      278.89     21.21 o 
  -9   0   6      101.90      101.85     12.20 o 
  -8   0   6      329.98      331.24     20.72 o 
  -7   0   6       32.80       35.26      7.20 o 
  -6   0   6      777.32      805.85     30.58 o 
  -5   0   6     1538.51     1572.08     44.58 o 
  -4   0   6      438.75      245.97     13.39 o 
  -3   0   6        2.66       -1.07      1.52 o 
  -2   0   6      285.61      318.44      9.22 o 
  -1   0   6     1083.89     1087.89     30.88 o 
   0   0   6     1832.92     1925.79     30.65 o 
   1   0   6       28.39       30.33      2.42 o 
   2   0   6      329.09      335.97      8.44 o 
   3   0   6      149.49      137.62      5.54 o 
   4   0   6     1339.96     1385.97     27.92 o 
   5   0   6      352.47      230.89    116.19 o 
   6   0   6      352.51      352.66     13.78 o 
   7   0   6       26.48       23.96      6.35 o 
   8   0   6       16.67       23.03      7.51 o 
   9   0   6       17.58       30.41      9.65 o 
  10   0   6       88.86      106.83     15.79 o 
 -11   1   6        7.04        3.97      4.52 o 
 -10   1   6       48.11       60.62     10.59 o 
  -9   1   6       44.33       41.66      8.46 o 
  -8   1   6      400.51      458.43     25.23 o 
  -7   1   6      253.79      227.97     16.65 o 
  -6   1   6      451.28      458.27     22.40 o 
  -5   1   6       45.99       44.61      6.98 o 
  -4   1   6      330.79      369.89     17.71 o 
  -3   1   6     1652.57     1677.02     42.98 o 
  -2   1   6     1185.60     1196.48     23.36 o 
  -1   1   6      194.13      202.83      7.97 o 
   0   1   6      656.71      689.16     15.94 o 
   1   1   6      386.18      403.08     12.44 o 
   2   1   6     1519.80     1568.25     22.46 o 
   3   1   6      254.76      244.86      8.35 o 
   4   1   6      549.47      577.04     13.85 o 
   5   1   6      194.89      204.71     14.25 o 
   6   1   6      216.97      203.81      7.55 o 
   7   1   6      129.51      133.75      9.52 o 
   8   1   6      103.77       94.51      8.62 o 
   9   1   6       40.61       57.09     11.04 o 
 -11   2   6       12.99       26.19      9.17 o 
 -10   2   6       73.87       90.48     13.20 o 
  -9   2   6      242.34      272.62     21.23 o 
  -8   2   6       54.39       77.41     11.06 o 
  -7   2   6      351.55      348.17      9.09 o 
  -6   2   6      232.04      218.52     15.85 o 
  -5   2   6      221.24      212.84     12.79 o 
  -4   2   6      708.66      674.22     23.09 o 
  -3   2   6      417.28      471.19     11.19 o 
  -2   2   6      530.29      599.35     11.77 o 
  -1   2   6      842.04      850.86     24.08 o 
   0   2   6      839.52      923.93     18.55 o 
   1   2   6      750.42      767.70     12.68 o 
   2   2   6      184.56      196.27      8.08 o 
   3   2   6      163.14      171.54      7.44 o 
   4   2   6       55.95       60.08      4.40 o 
   5   2   6      244.96      240.81     17.31 o 
   6   2   6      453.17      491.84     18.47 o 
   7   2   6       84.48       86.62      8.24 o 
   8   2   6      137.84      143.35     10.87 o 
   9   2   6      102.13      103.27      9.73 o 
 -10   3   6       17.12       30.86      9.07 o 
  -9   3   6      151.72      151.78     16.92 o 
  -8   3   6       88.90       97.30     12.99 o 
  -7   3   6      404.45      410.27     24.92 o 
  -6   3   6      542.43      557.74     27.67 o 
  -5   3   6      498.36      494.29     15.61 o 
  -4   3   6       40.09       42.70      3.97 o 
  -3   3   6      362.34      366.08     15.44 o 
  -2   3   6      121.38      111.02      8.96 o 
  -1   3   6      755.95      796.45     24.84 o 
   0   3   6      180.79      193.93      9.62 o 
   1   3   6      177.99      186.70      7.65 o 
   2   3   6      151.34      187.76     14.30 o 
   3   3   6      152.47      162.71     13.73 o 
   4   3   6      119.02      125.97     12.53 o 
   5   3   6      472.45      427.75     24.17 o 
   6   3   6      104.21      107.81     12.42 o 
   7   3   6      159.04      141.12     14.97 o 
   8   3   6      297.53      283.52     15.80 o 
   9   3   6       11.07       11.54      4.28 o 
  -9   4   6       20.04       18.18      7.93 o 
  -8   4   6       22.06       37.95      8.81 o 
  -7   4   6       75.33       76.32     11.73 o 
  -6   4   6       25.64       25.10      6.19 o 
  -5   4   6      575.93      529.80     27.06 o 
  -4   4   6      549.32      541.81     30.19 o 
  -3   4   6      432.66      440.27     21.73 o 
  -2   4   6      188.97      173.97     12.46 o 
  -1   4   6      148.39      177.32     11.55 o 
   0   4   6       50.55       50.83      5.60 o 
   4   4   6      320.35      319.40     21.79 o 
   5   4   6      206.71      200.23     17.51 o 
   6   4   6       37.68       48.03      9.29 o 
   7   4   6       64.18       63.28     10.43 o 
   8   4   6        4.94        6.06      3.89 o 
  -8   5   6        1.86       25.11      9.19 o 
  -7   5   6       94.22       95.11     13.63 o 
  -6   5   6        2.34       -0.33      4.97 o 
  -5   5   6       14.65       21.92      6.47 o 
  -4   5   6       23.51       15.93      5.11 o 
  -3   5   6      162.68      146.54     13.30 o 
  -2   5   6      577.40      541.62     25.30 o 
  -1   5   6      449.62      490.86     22.48 o 
   0   5   6      297.75      323.69     16.46 o 
   7   5   6       89.34      108.69     14.78 o 
  -6   6   6       32.40       34.25      8.85 o 
  -5   6   6       85.00       80.08     12.47 o 
  -4   6   6       53.61       47.41      8.83 o 
  -3   6   6      112.09      128.72     13.82 o 
  -2   6   6      147.67      153.22     14.29 o 
  -1   6   6       66.92       72.25      9.05 o 
  -3   7   6       22.96       22.45      6.33 o 
  -2  -7   7        2.37       24.69      9.44 o 
  -1  -7   7       18.77       17.53      7.94 o 
   0  -7   7        1.34       12.46      7.61 o 
  -3  -6   7      155.33      191.78     19.02 o 
  -2  -6   7       39.00       44.58     10.47 o 
  -1  -6   7      123.59      115.65     14.81 o 
   0  -6   7      166.98      167.06     17.42 o 
   1  -6   7      108.50       93.98     13.33 o 
   2  -6   7       14.71        9.33      6.12 o 
   3  -6   7       26.04       18.92      8.56 o 
   4  -6   7       51.93       59.40     11.40 o 
  -2  -5   7       54.27       52.50      9.04 o 
  -1  -5   7      474.04      467.24     27.39 o 
   0  -5   7      105.40       93.68     12.48 o 
   1  -5   7      104.56      105.85     13.24 o 
   2  -5   7       58.82       59.74     10.45 o 
   3  -5   7       64.57       55.19     10.08 o 
   4  -5   7      105.66      107.23     14.58 o 
   5  -5   7        5.49       15.60      7.36 o 
   6  -5   7       75.08       83.65     13.45 o 
  -9  -4   7       69.68       75.79     11.31 o 
  -6  -4   7        6.74        4.58      3.56 o 
  -1  -4   7      262.99      260.07      6.89 o 
   0  -4   7      157.99      165.60      6.73 o 
   1  -4   7      237.29      275.54     19.06 o 
   2  -4   7      240.97      222.26     17.69 o 
   3  -4   7       51.26       58.61      9.56 o 
   4  -4   7       17.77       13.50      6.60 o 
   5  -4   7       66.75       64.47     11.12 o 
 -10  -3   7       44.78       37.31      9.00 o 
  -9  -3   7       21.82       32.58      8.38 o 
  -6  -3   7        6.68        5.41      3.12 o 
  -5  -3   7      372.14      355.35     17.48 o 
   0  -3   7      274.04      245.30      7.08 o 
   2  -3   7      420.87      432.43     22.80 o 
   3  -3   7      595.39      597.71     27.81 o 
   4  -3   7      329.79      367.29     22.56 o 
   5  -3   7      166.91      218.20     18.11 o 
 -11  -2   7        0.26        2.21      4.89 o 
 -10  -2   7        5.67       10.12      6.11 o 
  -9  -2   7       21.84        9.62      5.42 o 
  -8  -2   7      153.97      152.66     14.52 o 
  -6  -2   7      399.65      361.99     17.87 o 
  -5  -2   7      111.13      110.66      9.46 o 
   1  -2   7      391.65      368.40     11.68 o 
   2  -2   7      148.44      135.56      6.80 o 
   3  -2   7      401.75      427.10     21.62 o 
   4  -2   7       16.50       12.40      5.42 o 
 -11  -1   7       15.71        7.13      6.33 o 
 -10  -1   7      202.92      196.62     17.94 o 
  -9  -1   7      140.18      138.32     14.41 o 
  -8  -1   7       61.09       50.33      8.78 o 
  -7  -1   7      478.45      504.06     25.18 o 
  -5  -1   7      476.73      495.56     21.05 o 
  -4  -1   7      367.84      371.07     17.31 o 
  -3  -1   7      168.87      167.98     10.11 o 
  -2  -1   7     2826.73     2922.90     43.00 o 
  -1  -1   7     1076.10     1079.56     20.87 o 
   0  -1   7       57.07       70.85      6.25 o 
   1  -1   7      144.64      147.74      9.87 o 
   2  -1   7       73.93       58.93     30.80 o 
   3  -1   7      102.74      110.94      8.66 o 
 -11   0   7      155.75      190.01     18.65 o 
 -10   0   7       22.21       28.30      7.63 o 
  -9   0   7        1.56       -4.60      4.88 o 
  -8   0   7      144.23      138.29     13.56 o 
  -7   0   7      296.95      322.13     19.93 o 
  -6   0   7        1.40        1.40      3.77 o 
  -5   0   7      558.87      547.08     23.80 o 
  -4   0   7     1291.21     1316.02     24.22 o 
  -3   0   7     1128.29     1196.10     22.21 o 
  -2   0   7      198.52      198.29      5.83 o 
  -1   0   7       70.63       85.40      3.75 o 
   0   0   7     1692.09     1720.08     29.02 o 
   1   0   7      158.07      162.68      5.78 o 
   2   0   7     1115.77     1207.28     19.68 o 
   3   0   7       77.30       93.74      5.97 o 
   4   0   7       10.97       13.91      4.32 o 
   5   0   7      432.80      223.56    205.58 o 
   6   0   7       52.52       64.08     10.27 o 
   7   0   7      121.06      126.44     14.59 o 
   8   0   7        1.50        2.35      4.51 o 
   9   0   7       29.55       36.90     10.51 o 
 -11   1   7       16.22       25.30      8.49 o 
 -10   1   7      200.44      203.45     19.24 o 
  -9   1   7      140.14      159.44     15.98 o 
  -8   1   7       61.30       69.44     10.12 o 
  -7   1   7      474.75      504.62     25.62 o 
  -6   1   7      308.38      302.88     18.48 o 
  -5   1   7      474.78      490.73     22.60 o 
  -4   1   7      376.03      407.36     19.03 o 
  -3   1   7      175.14      172.37     11.14 o 
  -2   1   7     2780.13     2946.43     48.34 o 
  -1   1   7     1105.25     1138.92     19.31 o 
   0   1   7       55.21       62.41      9.79 o 
   1   1   7      132.76      144.01      7.30 o 
   2   1   7       70.16       65.43      8.06 o 
   3   1   7       98.08       88.16      6.57 o 
   4   1   7      221.86      212.97     11.64 o 
   5   1   7       74.58       70.58      6.81 o 
   6   1   7        9.10       18.34      6.32 o 
   7   1   7       12.06        5.15      5.39 o 
   8   1   7       97.40       86.18     12.47 o 
   9   1   7       22.64       39.75      9.89 o 
 -11   2   7        0.30       -0.08      5.40 o 
 -10   2   7        6.15       15.32      7.54 o 
  -9   2   7       23.43       26.84      8.23 o 
  -8   2   7      151.66      145.19     14.63 o 
  -7   2   7       91.34       92.73     11.24 o 
  -6   2   7      402.93      371.77     21.37 o 
  -5   2   7      108.95      110.68      6.75 o 
  -4   2   7      322.11      344.19     13.33 o 
  -3   2   7      714.61      707.82     14.34 o 
  -2   2   7      340.42      348.79     15.48 o 
  -1   2   7      363.78      328.98     13.52 o 
   0   2   7      883.46      905.56     15.78 o 
   1   2   7      405.51      403.69      9.44 o 
   2   2   7      143.77      144.03      7.39 o 
   3   2   7      399.42      416.65     13.03 o 
   4   2   7       15.62       12.42      2.57 o 
   5   2   7      180.03      170.74      8.12 o 
   6   2   7       98.71       82.10     11.16 o 
   7   2   7       33.27       33.28      7.56 o 
   8   2   7       44.24       44.48      9.81 o 
   9   2   7        5.97        3.73      5.20 o 
 -10   3   7       44.61       48.72     10.65 o 
  -9   3   7       22.37       26.73      7.63 o 
  -8   3   7       27.18       29.58      7.64 o 
  -7   3   7      185.77      226.08     18.46 o 
  -6   3   7        5.80        5.96      3.97 o 
  -5   3   7      376.21      380.00     16.84 o 
  -4   3   7      261.26      233.70      8.72 o 
  -3   3   7      356.12      316.13     16.91 o 
  -2   3   7      356.34      343.78     16.27 o 
  -1   3   7      126.50      125.65      8.69 o 
   0   3   7      277.83      262.80     11.45 o 
   1   3   7      419.64      400.60     10.63 o 
   2   3   7      414.38      420.89     22.93 o 
   3   3   7      601.23      571.76     27.50 o 
   4   3   7      319.32      291.05     19.74 o 
   5   3   7      158.28      146.17     14.42 o 
   6   3   7        3.07        2.10      4.28 o 
   7   3   7       68.46       70.84     11.00 o 
   8   3   7       35.36       48.05     10.23 o 
  -9   4   7       69.10       60.42     11.38 o 
  -8   4   7       70.46       73.20     12.00 o 
  -7   4   7       79.39       82.34     12.20 o 
  -6   4   7        8.45        1.77      4.05 o 
  -5   4   7      155.58      166.55     14.84 o 
  -4   4   7      419.54      424.69     22.80 o 
  -3   4   7      232.88      235.71     15.43 o 
  -2   4   7      146.68      147.38     11.40 o 
  -1   4   7      258.84      273.84     14.47 o 
   0   4   7      156.71      161.40      9.96 o 
   3   4   7       46.98       65.31     10.40 o 
   4   4   7       18.06       26.60      7.03 o 
   5   4   7       65.15       67.05     11.21 o 
   6   4   7       80.70       80.49     12.02 o 
   7   4   7        5.95        2.70      4.66 o 
  -8   5   7       18.51       11.77      6.79 o 
  -7   5   7      232.32      246.34     21.46 o 
  -6   5   7       41.63       38.27      8.74 o 
  -5   5   7      139.07      134.50     14.14 o 
  -4   5   7       50.30       66.57      9.61 o 
  -3   5   7      139.29      134.84     12.84 o 
  -2   5   7       54.92       57.21      7.86 o 
  -1   5   7      474.95      474.05     21.72 o 
   0   5   7       98.54       96.18      8.52 o 
   6   5   7       75.02       86.17     12.83 o 
  -6   6   7       41.75       43.55      9.24 o 
  -5   6   7      167.82      162.89     16.76 o 
  -4   6   7      160.77      166.38     16.30 o 
  -3   6   7      153.27      146.05     14.63 o 
  -2   6   7       36.70       30.24      6.12 o 
  -1   6   7      126.93      120.17     11.49 o 
  -3  -6   8       22.67       47.61      9.98 o 
  -2  -6   8       13.58       18.46      7.10 o 
  -1  -6   8       17.01       16.83      6.68 o 
   0  -6   8       66.09       55.05     11.28 o 
   1  -6   8       63.32       71.67     12.16 o 
   2  -6   8       34.10       14.52      7.06 o 
   3  -6   8       11.51        1.81      5.46 o 
   4  -6   8       31.98        8.37      7.05 o 
  -2  -5   8      215.70      212.35     18.55 o 
  -1  -5   8       75.69       71.55     10.88 o 
   0  -5   8       95.12      102.18     12.91 o 
   1  -5   8      306.16      324.87     23.13 o 
   2  -5   8       37.93       28.01      8.64 o 
   3  -5   8        0.53       -5.41      6.66 o 
   4  -5   8       58.23       74.63     12.46 o 
   5  -5   8        4.71       12.92      8.27 o 
   6  -5   8        3.87        9.55      8.20 o 
  -6  -4   8       37.17       40.21      6.64 o 
  -1  -4   8      100.79       88.29     11.02 o 
   0  -4   8      112.00       95.74      9.70 o 
   1  -4   8      285.61      281.44     19.78 o 
   2  -4   8       26.13       28.10      7.75 o 
   3  -4   8      115.10      107.80     12.92 o 
   4  -4   8       69.10       59.43     10.08 o 
   5  -4   8       21.56       36.41      9.25 o 
 -10  -3   8       36.92       36.45      9.26 o 
  -9  -3   8        1.75        9.37      6.35 o 
  -7  -3   8      156.87      161.17     12.55 o 
  -6  -3   8      128.48      133.42     11.11 o 
  -1  -3   8      231.53      257.87     17.19 o 
   0  -3   8       49.27       48.15      7.76 o 
   1  -3   8      113.67      114.11      5.18 o 
   2  -3   8      104.97       95.25     11.38 o 
   3  -3   8      170.23      144.50     13.72 o 
   4  -3   8        5.01       15.63      6.50 o 
   5  -3   8        7.53       12.87      6.24 o 
 -11  -2   8        4.53        1.47      5.23 o 
 -10  -2   8       20.34       25.18      7.77 o 
  -9  -2   8       21.76       12.89      6.31 o 
  -8  -2   8      183.94      164.93     15.17 o 
  -6  -2   8       10.81        6.00      3.79 o 
  -5  -2   8       66.56       61.83      7.76 o 
  -3  -2   8      473.67      445.01     11.10 o 
  -2  -2   8       39.54       55.84      4.61 o 
   1  -2   8      289.65      266.08      9.74 o 
   2  -2   8      153.76      150.52      9.07 o 
   3  -2   8       75.08       72.46      5.49 o 
   4  -2   8       53.26       46.69      7.96 o 
 -11  -1   8       36.36       32.98      8.61 o 
 -10  -1   8        0.32       -1.98      5.21 o 
  -9  -1   8       28.21       32.16      8.00 o 
  -8  -1   8       29.01       15.76      5.63 o 
  -7  -1   8      123.77      136.95     12.99 o 
  -5  -1   8       98.80      101.58      9.82 o 
  -4  -1   8       10.37        9.44      2.36 o 
  -3  -1   8       50.49       62.61      6.37 o 
  -2  -1   8      100.58       92.78      4.74 o 
  -1  -1   8     2570.40     2663.81     61.60 o 
   0  -1   8       80.08       78.57     15.83 o 
   1  -1   8      102.27       83.57      4.82 o 
   2  -1   8      268.44      240.48     11.84 o 
   3  -1   8      173.26      168.92      8.35 o 
   9  -1   8        2.29       10.92      6.97 o 
 -11   0   8        2.99        4.72      4.74 o 
 -10   0   8       12.03        9.75      6.17 o 
  -9   0   8      172.29      147.56     15.28 o 
  -8   0   8       11.39       21.25      7.37 o 
  -7   0   8        1.30        2.33      3.63 o 
  -6   0   8      116.30      101.86     10.83 o 
  -5   0   8       16.93       15.81      2.48 o 
  -4   0   8      150.05      153.81      6.54 o 
  -3   0   8     1018.09      985.08     20.24 o 
  -2   0   8       91.39      100.25      4.41 o 
  -1   0   8      463.76      520.84     10.52 o 
   0   0   8       16.31       21.11      3.57 o 
   1   0   8     2441.13     2469.95     33.00 o 
   2   0   8      329.03      341.46      9.35 o 
   3   0   8      127.66      126.67      7.23 o 
   4   0   8      108.81       51.09     30.56 o 
   5   0   8       50.18       41.83      8.39 o 
   6   0   8       41.81       47.08      9.32 o 
   7   0   8       75.30       87.35     13.21 o 
   8   0   8        1.33        5.52      5.14 o 
   9   0   8        0.66       -2.50      5.48 o 
 -11   1   8       36.65       56.71     11.06 o 
 -10   1   8        0.27       13.18      6.55 o 
  -9   1   8       30.71       43.33      9.25 o 
  -8   1   8       28.91       31.01      8.18 o 
  -7   1   8      125.48      120.23      4.83 o 
  -6   1   8      197.90      195.67     14.90 o 
  -5   1   8      104.76      103.05     10.20 o 
  -4   1   8        8.07       10.11      4.81 o 
  -3   1   8       52.08       66.10      5.33 o 
  -2   1   8      108.72      112.94      9.96 o 
  -1   1   8     2566.33     2645.74     35.11 o 
   0   1   8       83.62       92.05      5.98 o 
   1   1   8      105.78       86.98      8.45 o 
   2   1   8      272.17      263.28     15.99 o 
   3   1   8      173.80      158.14      9.89 o 
   4   1   8      203.17      211.67     21.59 o 
   5   1   8       80.47       84.47     11.08 o 
   6   1   8       41.24       47.31      9.03 o 
   7   1   8      101.85       97.66     13.28 o 
   8   1   8       11.55       13.11      7.44 o 
   9   1   8        2.40        3.34      6.27 o 
 -11   2   8        4.11        5.60      4.66 o 
 -10   2   8       19.82       36.90      8.85 o 
  -9   2   8       22.94       19.95      7.06 o 
  -8   2   8      180.93      183.01     17.00 o 
  -7   2   8      129.03      129.27     13.36 o 
  -6   2   8       13.08       16.96      6.05 o 
  -5   2   8       68.33       67.36      9.13 o 
  -4   2   8      395.60      383.83     12.95 o 
  -3   2   8      471.09      463.38     22.18 o 
  -2   2   8       42.59       60.58      6.63 o 
  -1   2   8       51.04       57.17      5.70 o 
   0   2   8      334.86      353.51      9.18 o 
   1   2   8      288.21      282.78     11.44 o 
   2   2   8      150.04      145.23      4.58 o 
   3   2   8       71.49       80.05     11.84 o 
   4   2   8       57.03       49.46      8.33 o 
   5   2   8      291.39      272.68     11.17 o 
   6   2   8       20.04       21.73      6.31 o 
   7   2   8       35.05       19.11      6.49 o 
   8   2   8       13.46       10.77      5.75 o 
 -10   3   8       35.47       41.08     10.49 o 
  -9   3   8        1.84        4.43      5.15 o 
  -8   3   8       21.69       22.08      6.74 o 
  -7   3   8      151.63      176.74     16.47 o 
  -6   3   8      126.18      137.11     13.34 o 
  -5   3   8       36.79       37.09      3.74 o 
  -4   3   8      114.08      110.70      5.59 o 
  -3   3   8      288.12      296.60     16.51 o 
  -2   3   8       33.54       39.63      5.64 o 
  -1   3   8      234.55      252.11     12.72 o 
   0   3   8       48.27       38.22      4.27 o 
   1   3   8      106.89      107.18      5.53 o 
   2   3   8      109.97      113.04     12.34 o 
   3   3   8      173.18      162.15     14.88 o 
   4   3   8        3.80        3.85      4.26 o 
   5   3   8        7.76        8.25      5.12 o 
   6   3   8        0.61        5.37      5.53 o 
   7   3   8       43.51       55.27     10.15 o 
   8   3   8       51.30       62.05     11.28 o 
  -9   4   8        6.74        5.48      4.92 o 
  -8   4   8       53.69       50.81     10.06 o 
  -7   4   8       15.45       10.73      5.82 o 
  -6   4   8       35.56       38.98      8.54 o 
  -5   4   8      299.53      269.01     19.11 o 
  -4   4   8       36.56       34.37      7.11 o 
  -3   4   8       75.73       78.77      9.13 o 
  -2   4   8      387.08      381.08     18.90 o 
  -1   4   8       97.53       94.04      8.38 o 
   0   4   8      116.04      101.46      7.65 o 
   1   4   8      286.44      291.73     11.03 o 
   3   4   8      115.22      111.69     13.30 o 
   4   4   8       67.03       76.30     11.61 o 
   5   4   8       22.39       23.46      7.39 o 
   6   4   8      161.40      181.40     18.36 o 
   7   4   8        9.64        4.84      5.95 o 
  -8   5   8        2.58        8.20      5.66 o 
  -7   5   8       12.34       16.22      6.66 o 
  -6   5   8        9.60        9.61      5.09 o 
  -5   5   8       22.58       19.03      6.86 o 
  -4   5   8       90.69       88.25     11.43 o 
  -3   5   8      181.37      168.76     14.35 o 
  -2   5   8      215.99      242.51     16.12 o 
  -1   5   8       75.12       79.43      8.48 o 
   0   5   8       99.56      114.29      9.18 o 
   6   5   8        3.99        1.19      4.60 o 
  -6   6   8       22.09       21.01      6.99 o 
  -5   6   8        3.25       10.47      6.36 o 
  -4   6   8       29.28       38.32      8.24 o 
  -3   6   8       21.50       24.86      6.33 o 
  -2   6   8       12.46       10.28      4.21 o 
  -3  -6   9       44.05       41.28     10.19 o 
  -2  -6   9       78.92       91.98     14.32 o 
  -1  -6   9       59.34       52.81     11.14 o 
   0  -6   9       22.36       30.60      9.34 o 
   1  -6   9        1.08       -6.78      5.41 o 
   2  -6   9       48.33       95.34     14.42 o 
   3  -6   9       18.42        7.16      6.83 o 
  -2  -5   9       38.43       37.05      8.67 o 
  -1  -5   9       34.79       23.83      7.23 o 
   0  -5   9       34.28       43.68      9.47 o 
   1  -5   9        8.65        9.01      5.17 o 
   2  -5   9       68.86       86.98     13.33 o 
   3  -5   9       10.55       12.49      7.33 o 
   4  -5   9       32.05       18.93      8.23 o 
   5  -5   9       22.71       25.68      9.45 o 
  -6  -4   9        6.15        1.82      2.92 o 
  -2  -4   9      142.08      116.40     12.94 o 
  -1  -4   9       25.69       26.27      7.11 o 
   0  -4   9      305.39      312.58     21.33 o 
   1  -4   9      106.80       95.95     12.21 o 
   2  -4   9      163.15      166.85     16.18 o 
   3  -4   9       37.27       45.16      9.19 o 
   4  -4   9       37.32       61.79     11.15 o 
   5  -4   9       20.24       12.63      7.00 o 
 -10  -3   9       85.58       89.24     12.50 o 
  -9  -3   9       77.62       77.52     11.62 o 
  -7  -3   9       56.02       50.01      7.53 o 
  -6  -3   9      106.14      108.99     10.65 o 
  -3  -3   9       12.45       13.05      2.41 o 
  -1  -3   9      220.73      201.28     15.75 o 
   0  -3   9       22.33       36.31      7.13 o 
   1  -3   9       99.69       99.22      6.54 o 
   2  -3   9      322.97      317.63     10.82 o 
   3  -3   9      434.22      466.70     25.77 o 
   4  -3   9      241.36      262.96     19.75 o 
   5  -3   9       90.09      105.36     13.09 o 
 -10  -2   9        3.09        3.04      5.00 o 
  -9  -2   9        1.04        4.91      4.38 o 
  -8  -2   9       13.67       12.27      5.26 o 
  -7  -2   9       83.00       78.68      9.38 o 
  -6  -2   9      321.74      290.32     17.54 o 
  -5  -2   9      125.03      108.19     10.58 o 
  -3  -2   9       98.09       91.65      4.72 o 
  -2  -2   9      419.51      422.93     14.91 o 
   0  -2   9      190.64      171.81     13.01 o 
   1  -2   9      712.32      686.77     55.32 o 
   2  -2   9      189.18      180.61      7.87 o 
   3  -2   9       41.59       44.48      4.68 o 
   4  -2   9      168.48      167.34     14.88 o 
 -11  -1   9       36.90       40.24      9.64 o 
 -10  -1   9       54.63       74.67     11.80 o 
  -9  -1   9        5.48       12.39      5.28 o 
  -8  -1   9      386.18      378.97     23.92 o 
  -7  -1   9       73.23       81.02     11.02 o 
  -6  -1   9       20.03       15.59      4.89 o 
  -5  -1   9      220.87      112.63     86.51 o 
  -4  -1   9      394.69      237.54     91.72 o 
  -3  -1   9      320.95      252.60    105.88 o 
  -2  -1   9       94.16       53.41     42.94 o 
  -1  -1   9      253.86      152.52     80.37 o 
   0  -1   9      384.44      391.51     17.41 o 
   1  -1   9       30.41       22.98      2.92 o 
   2  -1   9      114.84      113.34      6.83 o 
   3  -1   9      452.05      441.45     21.34 o 
   7  -1   9      153.92      185.34     18.79 o 
   8  -1   9        2.76        9.88      6.20 o 
 -11   0   9        6.28       16.44      7.81 o 
 -10   0   9      155.19      149.95     16.31 o 
  -9   0   9      188.26      202.88     18.16 o 
  -8   0   9       51.65       56.86      9.90 o 
  -7   0   9        0.21        6.82      4.24 o 
  -6   0   9      323.32      324.64     10.98 o 
  -5   0   9       10.30       12.73      3.50 o 
  -4   0   9       95.32       91.67      5.30 o 
  -3   0   9      420.54      403.37     12.03 o 
  -2   0   9       44.80       51.35      3.47 o 
  -1   0   9      359.86      368.23     19.27 o 
   0   0   9       78.58       93.54      5.72 o 
   1   0   9      207.74      202.21      6.99 o 
   2   0   9      260.21      215.22     44.57 o 
   3   0   9        0.26        0.11      1.96 o 
   4   0   9        5.79        8.69      5.05 o 
   5   0   9      316.09      317.78     21.72 o 
   6   0   9        2.61        9.20      4.80 o 
   7   0   9       80.45       88.95     13.09 o 
   8   0   9       35.86       24.67      8.19 o 
 -11   1   9       36.19       49.60     10.63 o 
 -10   1   9       53.12       60.77     10.82 o 
  -9   1   9        4.47        4.45      4.99 o 
  -8   1   9      380.65      380.40     23.94 o 
  -7   1   9       73.74       79.61     10.69 o 
  -6   1   9       20.97       25.03      6.42 o 
  -5   1   9      212.39      217.45     15.24 o 
  -4   1   9      401.70      387.47     19.67 o 
  -3   1   9      324.42      341.31     16.08 o 
  -2   1   9       95.22       94.47      4.58 o 
  -1   1   9      250.65      226.66      6.26 o 
   0   1   9      379.40      387.11     13.16 o 
   1   1   9       30.17       34.77      6.08 o 
   2   1   9      116.38      108.26     10.92 o 
   3   1   9      460.94      433.50     13.34 o 
   4   1   9      100.62       94.90      5.85 o 
   5   1   9       10.87       16.99      6.45 o 
   6   1   9       38.22       29.41      7.99 o 
   7   1   9      149.23      148.43     16.48 o 
   8   1   9        2.91        6.93      4.63 o 
 -10   2   9        3.46       -9.47      7.94 o 
  -9   2   9        1.22       -4.96      5.47 o 
  -8   2   9       14.16       21.74      7.79 o 
  -7   2   9       81.86       77.93     10.62 o 
  -6   2   9      319.48      315.09     20.11 o 
  -5   2   9      118.88      114.01     11.43 o 
  -4   2   9       70.06       67.84      4.73 o 
  -3   2   9       94.51       79.72      7.78 o 
  -2   2   9      418.42      404.49     17.80 o 
  -1   2   9       92.91       97.25      5.98 o 
   0   2   9      202.17      198.14      7.00 o 
   1   2   9      717.73      721.89     14.06 o 
   2   2   9      188.58      170.53      4.34 o 
   3   2   9       43.23       32.89      4.19 o 
   4   2   9      168.06      167.21      9.13 o 
   5   2   9      147.26      155.35      8.83 o 
   6   2   9      144.68      140.19     15.32 o 
   7   2   9      170.48      180.89     18.30 o 
   8   2   9        9.59       26.53      8.59 o 
 -10   3   9       88.33       85.93     13.64 o 
  -9   3   9       76.89       70.56     12.19 o 
  -8   3   9       65.19       71.00     11.15 o 
  -7   3   9       56.20       41.72      8.39 o 
  -6   3   9      102.09      120.67     12.97 o 
  -5   3   9       66.89       71.51      5.05 o 
  -4   3   9       47.88       44.88      3.20 o 
  -3   3   9       13.64        9.46      4.21 o 
  -2   3   9      257.04      262.23     14.51 o 
  -1   3   9      218.24      206.46     11.76 o 
   0   3   9       19.26       21.93      3.70 o 
   1   3   9      105.61      107.73      5.30 o 
   2   3   9      323.35      338.18     21.74 o 
   3   3   9      434.17      445.93     25.88 o 
   4   3   9      244.70      259.78     20.15 o 
   5   3   9       90.05       98.48     12.67 o 
   6   3   9       44.07       33.94      7.71 o 
   7   3   9        3.38        1.56      4.56 o 
  -9   4   9        0.19        7.05      6.41 o 
  -8   4   9      116.49      145.77     16.61 o 
  -7   4   9       47.52       40.96      8.82 o 
  -6   4   9        6.46        1.80      5.15 o 
  -5   4   9       39.05       42.78      8.32 o 
  -4   4   9      112.42      132.89     12.77 o 
  -3   4   9       78.39       82.14      9.60 o 
  -2   4   9      142.49      119.94     10.43 o 
  -1   4   9       28.42       35.23      5.25 o 
   0   4   9      303.85      339.01     14.62 o 
   3   4   9       36.88       38.30      8.80 o 
   4   4   9       38.75       61.78     10.97 o 
   5   4   9       19.68       17.55      6.34 o 
   6   4   9        9.03        8.54      5.58 o 
  -7   5   9        2.02        3.78      5.77 o 
  -6   5   9       93.64      116.84     14.23 o 
  -5   5   9      110.46       93.92     12.29 o 
  -4   5   9       27.37       23.64      6.32 o 
  -3   5   9       78.57       93.87     10.70 o 
  -2   5   9       36.71       38.42      6.58 o 
  -1   5   9       35.40       35.60      5.67 o 
  -5   6   9        5.65        7.69      5.09 o 
  -4   6   9       29.63       39.02      8.16 o 
  -3   6   9       44.61       49.02      9.00 o 
  -4  -6  10       29.51       38.03     10.57 o 
  -3  -6  10       14.32       18.65      7.73 o 
  -2  -6  10        4.21      -10.05      6.85 o 
  -1  -6  10      117.88      170.31     18.48 o 
   0  -6  10      113.72      136.86     16.99 o 
   1  -6  10       11.08       19.92      8.07 o 
   2  -6  10        7.91       19.78      7.68 o 
  -3  -5  10       60.39       56.99     10.57 o 
  -2  -5  10      256.21      266.71     21.89 o 
  -1  -5  10        0.45       -0.22      4.26 o 
   0  -5  10       19.11       14.44      5.72 o 
   1  -5  10       96.88       82.58     12.95 o 
   2  -5  10      103.61      137.27     16.51 o 
   3  -5  10       60.36       68.98     12.29 o 
   4  -5  10       41.93       51.77     11.23 o 
  -7  -4  10       78.63       74.79      9.42 o 
  -6  -4  10        1.61        1.27      4.57 o 
  -2  -4  10      195.52      195.36     17.27 o 
  -1  -4  10      185.90      177.89     16.30 o 
   0  -4  10      174.56      164.51     15.55 o 
   1  -4  10       41.72       43.16      8.49 o 
   2  -4  10       34.69       25.64      7.57 o 
   3  -4  10       29.86       28.39      8.39 o 
   4  -4  10       51.15       65.18     11.55 o 
   5  -4  10       36.14       45.39     10.46 o 
  -9  -3  10        4.84       10.87      5.62 o 
  -7  -3  10      150.77      154.43     13.52 o 
  -6  -3  10      180.34      168.64     13.96 o 
  -3  -3  10      367.73      373.49     12.56 o 
  -2  -3  10      226.95      218.01     16.49 o 
  -1  -3  10       72.22       63.78      9.49 o 
   0  -3  10       97.70      120.69     12.55 o 
   1  -3  10      102.40       94.83     11.56 o 
   2  -3  10       40.15       42.39      8.51 o 
   3  -3  10       31.64       39.25      8.39 o 
   4  -3  10       88.89      106.29     13.30 o 
   5  -3  10       57.02       68.02     11.61 o 
 -10  -2  10       21.46       14.28      6.71 o 
  -9  -2  10      116.44      109.70     13.92 o 
  -8  -2  10      222.86      215.65     18.52 o 
  -7  -2  10        9.01       -1.21      4.14 o 
  -6  -2  10      412.13      364.65     21.02 o 
  -5  -2  10      253.53      219.31     15.65 o 
  -3  -2  10      334.70      342.83     11.53 o 
  -2  -2  10      158.94      161.84      7.52 o 
  -1  -2  10       35.62       35.83      4.09 o 
   0  -2  10      275.01      284.82     17.23 o 
   1  -2  10       15.78       17.20      2.44 o 
   2  -2  10       34.38       29.78      3.51 o 
   3  -2  10      173.45      161.63     14.32 o 
   4  -2  10       50.83       56.67      9.56 o 
 -10  -1  10        9.50       17.08      6.19 o 
  -9  -1  10       33.46       30.87      8.24 o 
  -8  -1  10      110.50      103.55     12.76 o 
  -7  -1  10      297.64      290.65     20.48 o 
  -6  -1  10       65.47       68.56      9.19 o 
  -5  -1  10      334.47      356.99     20.25 o 
  -4  -1  10      302.46      285.01     17.55 o 
  -3  -1  10      113.84      124.94      7.37 o 
  -2  -1  10       65.32       70.49      6.28 o 
  -1  -1  10      301.47      311.18     14.97 o 
   0  -1  10      216.71      216.19     13.41 o 
   1  -1  10      442.11      445.04     13.06 o 
   2  -1  10      212.16      210.96      7.76 o 
   3  -1  10       96.92      104.14      7.86 o 
   4  -1  10       54.31       55.17      9.49 o 
   5  -1  10        8.51       16.75      6.48 o 
   6  -1  10       26.47       37.60      9.35 o 
   7  -1  10       90.60      112.20     15.25 o 
   8  -1  10       16.68       36.99     10.17 o 
 -11   0  10        0.25       -5.11      4.58 o 
 -10   0  10       23.20       26.03      8.16 o 
  -9   0  10       38.46       66.33     11.49 o 
  -8   0  10       66.87       70.88     11.17 o 
  -7   0  10      155.65      143.49     14.39 o 
  -6   0  10        0.10       -1.25      1.48 o 
  -5   0  10      352.02      358.94     15.01 o 
  -4   0  10      137.38      134.11      6.85 o 
  -3   0  10      516.69      522.81     19.15 o 
  -2   0  10      910.63      966.41     15.92 o 
  -1   0  10      481.46      472.73     13.14 o 
   0   0  10      398.04      420.23     12.74 o 
   1   0  10      141.45      141.51      7.60 o 
   2   0  10      153.98      148.96     12.78 o 
   3   0  10      155.41      156.72     13.87 o 
   4   0  10       14.71       18.55      6.22 o 
   5   0  10      287.79      280.22     20.76 o 
   6   0  10       21.66       16.56      7.14 o 
   7   0  10       24.35       30.47      9.30 o 
   8   0  10        1.78        9.66      6.50 o 
 -10   1  10       10.52        9.90      5.74 o 
  -9   1  10       34.75       33.25      8.51 o 
  -8   1  10      113.49      135.33     14.61 o 
  -7   1  10      301.69      318.39     21.36 o 
  -6   1  10       63.59       91.08     11.27 o 
  -5   1  10      334.27      339.45     19.76 o 
  -4   1  10      311.41      333.62     18.63 o 
  -3   1  10      103.85      109.33      7.51 o 
  -2   1  10       60.87       68.49      7.95 o 
  -1   1  10      304.34      298.26      7.78 o 
   0   1  10      213.83      190.63     10.17 o 
   1   1  10      440.20      470.47     22.71 o 
   2   1  10      209.79      203.31     15.41 o 
   3   1  10       92.69       88.84      5.82 o 
   4   1  10       57.20       57.67      9.42 o 
   5   1  10        7.75       13.92      5.95 o 
   6   1  10       26.30       41.04      9.49 o 
   7   1  10       90.73       97.07     13.89 o 
   8   1  10       15.94       17.86      8.36 o 
 -10   2  10       21.85       15.37      7.25 o 
  -9   2  10      116.35      137.19     16.02 o 
  -8   2  10      220.83      259.55     20.46 o 
  -7   2  10        9.00        6.66      4.87 o 
  -6   2  10      415.94      419.72     23.76 o 
  -5   2  10      262.34      252.34     17.36 o 
  -4   2  10       33.01       32.13      3.71 o 
  -3   2  10      330.47      351.53     18.48 o 
  -2   2  10      166.32      173.78     11.64 o 
  -1   2  10       38.13       34.08      3.95 o 
   0   2  10      270.82      252.10      8.32 o 
   1   2  10       12.35        9.66      1.95 o 
   2   2  10       35.58       37.57      2.75 o 
   3   2  10      171.08      148.85      4.67 o 
   4   2  10       49.50       47.08      5.33 o 
   5   2  10       52.97       58.67      5.89 o 
   6   2  10       56.91       52.27     10.62 o 
   7   2  10       20.08       15.25      6.91 o 
  -9   3  10        4.94       17.18      8.21 o 
  -8   3  10        2.02       -3.55      5.32 o 
  -7   3  10      151.70      165.09     15.99 o 
  -6   3  10      179.28      156.70     14.83 o 
  -5   3  10      173.85      159.15     13.97 o 
  -4   3  10      174.93      186.87     14.39 o 
  -3   3  10      373.46      381.12     19.73 o 
  -2   3  10      226.09      232.43     14.12 o 
  -1   3  10       66.49       59.37      6.39 o 
   0   3  10       99.15       93.43      7.00 o 
   1   3  10      103.74       94.60      5.20 o 
   2   3  10       40.13       46.65      8.78 o 
   3   3  10       28.20       25.01      6.86 o 
   4   3  10       87.19       96.58     12.92 o 
   5   3  10       55.31       54.39      9.81 o 
   6   3  10      104.66      139.37     16.19 o 
   7   3  10       14.87       16.64      7.21 o 
  -9   4  10       10.65       13.94      7.25 o 
  -8   4  10       24.14       43.93     10.56 o 
  -7   4  10       79.65       78.82     12.29 o 
  -6   4  10        1.63       -2.55      4.45 o 
  -5   4  10       21.55       18.22      5.92 o 
  -4   4  10      291.94      302.65     19.50 o 
  -3   4  10       37.35       34.44      6.45 o 
  -2   4  10      195.01      196.79     13.60 o 
  -1   4  10      187.18      195.47     12.28 o 
   0   4  10      177.17      176.78     10.24 o 
   3   4  10       31.16       29.70      8.06 o 
   4   4  10       52.23       40.70      9.18 o 
   5   4  10       36.12       23.24      7.48 o 
   6   4  10       50.70       55.88     11.04 o 
  -7   5  10        1.22        2.65      5.05 o 
  -6   5  10       38.13       38.45      8.93 o 
  -5   5  10       18.33       21.55      7.41 o 
  -4   5  10       22.12       20.60      5.71 o 
  -3   5  10       61.33       58.67      8.69 o 
  -2   5  10      255.20      263.13     16.69 o 
  -5   6  10       17.20       25.38      7.67 o 
  -4   6  10       30.14       46.08      8.37 o 
  -3  -6  11       54.42       52.55     12.19 o 
  -2  -6  11        1.88      -10.29      7.89 o 
  -1  -6  11        4.87       -3.43      5.53 o 
   0  -6  11       29.82       34.52     10.32 o 
  -3  -5  11       11.03       14.34      7.76 o 
  -2  -5  11       14.76       16.93      6.66 o 
  -1  -5  11       61.92       63.93     11.51 o 
   0  -5  11        2.73       10.36      6.87 o 
   1  -5  11        5.38       -9.18      7.72 o 
   2  -5  11       44.66       54.20     11.58 o 
   3  -5  11       11.99        9.73      7.59 o 
   4  -5  11       18.41       16.57      7.66 o 
  -7  -4  11       43.06       36.96      7.65 o 
  -6  -4  11       59.32       63.48      9.55 o 
  -3  -4  11       27.13       32.99      8.28 o 
  -2  -4  11      147.42      155.36     15.78 o 
  -1  -4  11       22.38       22.28      7.75 o 
   0  -4  11      151.95      164.22     16.20 o 
   1  -4  11        6.43        5.60      5.47 o 
   2  -4  11       45.48       47.04      9.67 o 
   3  -4  11       34.35       30.44      9.10 o 
   4  -4  11       97.25      142.44     16.52 o 
   5  -4  11       21.78       29.34      8.29 o 
  -8  -3  11       17.23       27.52      6.88 o 
  -7  -3  11       23.35       37.53      7.46 o 
  -6  -3  11        8.10        3.94      4.43 o 
  -3  -3  11      105.36      115.62      6.92 o 
  -2  -3  11      543.03      550.90     18.19 o 
  -1  -3  11      233.58      217.07     16.95 o 
   0  -3  11       30.91       23.60      6.60 o 
   1  -3  11      186.62      182.68     16.09 o 
   2  -3  11      138.13      130.86     13.67 o 
   3  -3  11       90.44       94.01     12.08 o 
   4  -3  11       21.13       25.23      8.97 o 
   5  -3  11       56.89       66.98     11.81 o 
 -10  -2  11       42.19       47.26     10.46 o 
  -9  -2  11       25.25       34.00      9.08 o 
  -7  -2  11        2.92        1.17      3.81 o 
  -6  -2  11      158.65      138.42     13.54 o 
  -5  -2  11      350.35      331.66     20.39 o 
  -3  -2  11       51.51       57.85      4.77 o 
  -2  -2  11        6.91        7.22      3.60 o 
  -1  -2  11      630.72      620.86     17.62 o 
   0  -2  11      229.61      220.69     10.47 o 
   1  -2  11      402.45      387.52      9.94 o 
   2  -2  11       22.40       26.00      6.67 o 
   3  -2  11      373.69      343.38     21.55 o 
   4  -2  11      180.28      192.55     16.74 o 
 -10  -1  11        2.39        5.21      7.08 o 
  -9  -1  11       20.33       19.70      7.33 o 
  -8  -1  11        9.53       18.77      6.50 o 
  -6  -1  11      473.75      415.73     23.41 o 
  -5  -1  11        9.24       10.57      5.22 o 
  -4  -1  11       73.78       54.87      8.57 o 
  -3  -1  11     1227.96     1307.49     33.89 o 
  -2  -1  11      213.91      224.79     12.17 o 
  -1  -1  11       54.76       50.42      6.57 o 
   0  -1  11        4.67        3.51      3.56 o 
   1  -1  11      485.64      461.56     12.82 o 
   2  -1  11      268.58      273.95      9.30 o 
   3  -1  11      108.68      117.30      8.40 o 
   4  -1  11       48.04       50.24      9.07 o 
   5  -1  11      247.36      229.07     19.82 o 
   6  -1  11       15.67        9.59      6.93 o 
   7  -1  11        7.51       15.89      7.46 o 
 -10   0  11        8.27       10.06      6.77 o 
  -9   0  11       85.71       89.91     12.98 o 
  -8   0  11      113.35      123.68     14.32 o 
  -7   0  11       23.07       22.62      7.41 o 
  -6   0  11       11.45       19.30      6.99 o 
  -5   0  11      229.54      225.08      9.32 o 
  -4   0  11       34.54       31.60      3.69 o 
  -3   0  11       40.98       34.42      4.13 o 
  -2   0  11        4.48        3.42      1.68 o 
  -1   0  11      753.79      726.10     17.76 o 
   0   0  11       68.11       54.02      8.36 o 
   1   0  11        9.63        4.24      3.76 o 
   2   0  11      161.18      177.63     14.63 o 
   3   0  11      314.21      301.47     20.15 o 
   4   0  11       10.25       18.38      7.08 o 
   5   0  11       49.53       45.83      9.23 o 
   6   0  11       14.63       25.70      8.20 o 
   7   0  11      114.61      133.11     16.10 o 
 -10   1  11        2.18        4.66      6.16 o 
  -9   1  11       20.36       24.87      7.99 o 
  -8   1  11       10.15       21.36      7.07 o 
  -7   1  11       68.24       71.66     10.60 o 
  -6   1  11      464.75      440.95     24.57 o 
  -5   1  11        9.29       10.16      4.65 o 
  -4   1  11       73.14       71.61      6.62 o 
  -3   1  11     1247.18     1311.08     25.85 o 
  -2   1  11      221.56      227.26      7.02 o 
  -1   1  11       51.83       50.59      3.28 o 
   0   1  11        5.41        2.39      2.45 o 
   1   1  11      489.97      490.47     24.18 o 
   2   1  11      264.87      260.54     18.11 o 
   3   1  11      109.55       98.95     11.95 o 
   4   1  11       48.73       53.24      9.39 o 
   5   1  11      250.68      255.65     20.70 o 
   6   1  11       16.76       17.33      6.60 o 
   7   1  11        6.91       15.85      7.28 o 
 -10   2  11       40.66       46.26     10.52 o 
  -9   2  11       23.18       17.62      7.91 o 
  -8   2  11       18.07       19.72      7.84 o 
  -7   2  11        3.16        8.33      5.83 o 
  -6   2  11      163.88      193.60     16.36 o 
  -5   2  11      352.11      339.93     20.56 o 
  -4   2  11      429.27      379.81     14.38 o 
  -3   2  11       50.71       52.86      7.39 o 
  -2   2  11        5.77        4.35      4.64 o 
  -1   2  11      631.64      615.25     14.82 o 
   0   2  11      231.91      213.08      7.99 o 
   1   2  11      410.11      390.07     10.66 o 
   2   2  11       20.96       31.56      3.67 o 
   3   2  11      377.57      362.98     14.83 o 
   4   2  11      179.60      190.58     10.79 o 
   5   2  11       23.62       31.32      4.59 o 
   6   2  11        8.47       10.27      5.61 o 
   7   2  11       12.09        5.23      4.60 o 
  -9   3  11        1.43        7.40      4.24 o 
  -8   3  11       18.44       29.36      8.37 o 
  -7   3  11       23.20       12.80      4.92 o 
  -6   3  11       10.16       12.59      5.55 o 
  -5   3  11       33.19       22.35      6.42 o 
  -4   3  11      152.48      150.51     13.08 o 
  -3   3  11      103.38      100.76     10.11 o 
  -2   3  11      540.16      517.71     22.33 o 
  -1   3  11      241.31      250.04     13.68 o 
   0   3  11       33.30       30.70      4.21 o 
   1   3  11      185.36      174.52     13.72 o 
   2   3  11      134.57      144.92     15.27 o 
   3   3  11       92.14       94.47     11.79 o 
   4   3  11       20.54       16.17      6.45 o 
   5   3  11       57.39       51.59     10.49 o 
   6   3  11      116.44      133.34     16.18 o 
  -8   4  11        1.76        3.59      4.55 o 
  -7   4  11       41.03       39.65      8.53 o 
  -6   4  11       59.41       77.62     11.21 o 
  -5   4  11        3.97        5.28      4.81 o 
  -4   4  11       82.64       75.60     10.07 o 
  -3   4  11       29.11       35.04      6.40 o 
  -2   4  11      150.29      151.43     12.06 o 
  -1   4  11       22.16       19.83      4.22 o 
   3   4  11       34.06       34.79      8.95 o 
   4   4  11       95.08      112.32     15.28 o 
   5   4  11       20.71       25.60      8.20 o 
  -7   5  11       15.04       12.16      6.29 o 
  -6   5  11       52.01       42.11      9.42 o 
  -5   5  11       17.27        9.86      5.12 o 
  -4   5  11       78.63       97.82     11.93 o 
  -3   5  11       11.35       13.54      5.03 o 
  -2   5  11       14.04       13.40      4.62 o 
  -4  -5  12      141.60      158.28     18.10 o 
  -3  -5  12       12.51       20.46      7.51 o 
  -2  -5  12        7.96        8.54      5.73 o 
  -1  -5  12       19.04       19.76      7.60 o 
   0  -5  12       88.00       84.29     12.97 o 
   1  -5  12       11.62       -6.02      5.93 o 
   2  -5  12      153.87      162.00     18.44 o 
   3  -5  12      133.29      165.09     18.98 o 
  -7  -4  12       42.25       42.57      8.24 o 
  -6  -4  12       84.53       93.76     11.84 o 
  -3  -4  12       19.84       15.72      6.62 o 
  -2  -4  12      140.75      124.80     14.59 o 
  -1  -4  12      121.33      124.06     14.40 o 
   0  -4  12      227.26      200.42     18.33 o 
   1  -4  12       24.92       12.06      6.46 o 
   2  -4  12       39.14       40.53      9.37 o 
   3  -4  12        6.07       14.26      6.91 o 
   4  -4  12       56.89       80.64     13.56 o 
  -8  -3  12      349.28      370.96     23.38 o 
  -7  -3  12       78.01       85.26     11.17 o 
  -6  -3  12       29.47       24.65      6.93 o 
  -3  -3  12      142.08      152.85     14.65 o 
  -2  -3  12      186.57      178.82      9.06 o 
  -1  -3  12      166.04      163.79      9.41 o 
   0  -3  12      236.11      214.72     17.24 o 
   1  -3  12       87.19       95.01     11.92 o 
   2  -3  12       41.23       32.00      8.36 o 
   3  -3  12       44.30       42.73      9.30 o 
   4  -3  12       28.92       34.98      8.94 o 
  -9  -2  12       23.23       21.09      7.85 o 
  -7  -2  12       14.50        1.40      4.34 o 
  -6  -2  12      232.76      231.29     17.83 o 
  -5  -2  12      287.83      254.70     18.49 o 
  -3  -2  12       91.81       93.87      6.72 o 
  -2  -2  12       61.48       61.50      5.21 o 
  -1  -2  12      212.91      224.96     10.44 o 
   0  -2  12        4.92        4.92      2.94 o 
   1  -2  12      183.07      159.57      9.72 o 
   2  -2  12      163.23      152.65      9.92 o 
   3  -2  12      285.28      249.06     13.36 o 
   4  -2  12      146.97      132.44     10.37 o 
   5  -2  12        8.18       20.05      7.82 o 
   6  -2  12       15.25       19.87      8.39 o 
 -10  -1  12       11.19       38.79      9.62 o 
  -9  -1  12        3.39        3.33      4.98 o 
  -8  -1  12        5.93        4.36      4.41 o 
  -6  -1  12      384.06      391.19     23.57 o 
  -5  -1  12       39.70       26.22      6.70 o 
  -4  -1  12      347.27      338.76     21.13 o 
  -3  -1  12      900.09      892.15     21.62 o 
  -2  -1  12      145.52      151.26     10.44 o 
  -1  -1  12      215.32      233.45     14.25 o 
   0  -1  12       44.34       44.29      4.91 o 
   1  -1  12     1046.19     1032.67     25.65 o 
   2  -1  12      480.87      474.31     17.01 o 
   3  -1  12      130.93      141.66      9.57 o 
   4  -1  12       21.43       20.60      7.02 o 
   5  -1  12      112.95      147.19     16.44 o 
   6  -1  12       13.79       19.45      8.10 o 
   7  -1  12       40.44       45.12     10.44 o 
 -10   0  12        1.19        1.41      5.94 o 
  -9   0  12      130.14      177.96     17.93 o 
  -8   0  12       89.91       87.03     12.57 o 
  -7   0  12       42.58       44.52      9.17 o 
  -6   0  12        6.82        5.24      3.54 o 
  -5   0  12       54.86       48.26      8.62 o 
  -4   0  12        0.34       -0.84      1.88 o 
  -3   0  12       34.61       19.03     16.01 o 
  -2   0  12      138.21      137.26      9.21 o 
  -1   0  12     3482.49     2430.03    775.63 o 
   0   0  12      978.16     1026.30     35.96 o 
   1   0  12        0.99       -0.43      3.80 o 
   2   0  12       21.46       15.53      5.06 o 
   3   0  12      178.61      204.71     17.18 o 
   4   0  12      137.34      143.01     15.14 o 
   5   0  12      204.10      235.06     20.47 o 
   6   0  12        1.75       12.26      7.23 o 
   7   0  12      149.31      158.82     18.57 o 
 -10   1  12       11.01       12.88      7.62 o 
  -9   1  12        3.24       13.55      5.81 o 
  -8   1  12        6.60        5.03      5.04 o 
  -7   1  12      123.64      137.47     14.64 o 
  -6   1  12      390.82      387.54     23.52 o 
  -5   1  12       40.41       34.48      7.48 o 
  -4   1  12      348.44      339.29     14.72 o 
  -3   1  12      880.94      904.72     20.40 o 
  -2   1  12      151.54      159.99      6.05 o 
  -1   1  12      213.77      223.70      7.34 o 
   0   1  12       46.57       42.11      6.50 o 
   1   1  12     1041.37     1008.40     29.75 o 
   2   1  12      485.65      478.47     25.93 o 
   3   1  12      131.11      128.54     13.88 o 
   4   1  12       22.39       22.80      7.06 o 
   5   1  12      109.78      115.76     14.53 o 
   6   1  12       14.67        8.13      5.39 o 
   7   1  12       41.78       36.87      9.74 o 
  -9   2  12       24.38       40.01      9.17 o 
  -8   2  12       39.32       37.45      8.97 o 
  -7   2  12       14.65        7.56      5.33 o 
  -6   2  12      232.73      264.46     19.52 o 
  -5   2  12      283.86      288.68     19.38 o 
  -4   2  12      554.40      511.33     25.34 o 
  -3   2  12       89.72       94.64     10.21 o 
  -2   2  12       64.24       62.98      5.88 o 
  -1   2  12      204.20      211.00      8.59 o 
   0   2  12        6.37        6.69      2.06 o 
   1   2  12      185.81      179.90      7.32 o 
   2   2  12      169.24      157.31      6.45 o 
   3   2  12      282.44      272.32     13.30 o 
   4   2  12      152.04      150.01      9.98 o 
   5   2  12        8.20       26.02      8.73 o 
   6   2  12       16.20       10.85      5.36 o 
  -9   3  12        4.71        3.47      5.12 o 
  -8   3  12      346.83      377.59     26.76 o 
  -7   3  12       77.45       87.24     12.49 o 
  -6   3  12       29.22       19.80      6.17 o 
  -5   3  12       75.24       68.52     10.07 o 
  -4   3  12       17.95       19.91      5.89 o 
  -3   3  12      139.55      143.06     12.26 o 
  -2   3  12      192.82      192.03     13.30 o 
  -1   3  12      165.61      148.08     10.72 o 
   0   3  12      240.85      228.38     12.12 o 
   1   3  12       86.50       87.29     12.04 o 
   2   3  12       45.67       37.71      8.77 o 
   3   3  12       45.88       38.85      5.18 o 
   4   3  12       30.94       42.53      9.51 o 
   5   3  12       52.93       53.47     10.74 o 
   6   3  12       73.32       68.95     12.74 o 
  -8   4  12       16.79       18.97      7.54 o 
  -7   4  12       41.95       51.04      9.68 o 
  -6   4  12       82.70      104.95     13.39 o 
  -5   4  12       53.57       55.80      8.98 o 
  -4   4  12       45.65       41.66      7.43 o 
  -3   4  12       19.08       16.74      4.68 o 
  -2   4  12      146.19      135.37     11.40 o 
   3   4  12        6.27       11.65      6.20 o 
   4   4  12       57.08       81.12     13.35 o 
  -6   5  12       19.27       28.21      8.09 o 
  -5   5  12       19.54       21.20      6.40 o 
  -4   5  12      141.38      151.70     14.41 o 
  -3   5  12       12.99       15.53      5.05 o 
  -4  -5  13      141.93      159.27     18.22 o 
  -3  -5  13       37.68       26.30      8.08 o 
  -2  -5  13        3.36       11.85      6.25 o 
  -1  -5  13        6.53        2.12      5.99 o 
   0  -5  13       36.03       44.27      9.64 o 
   1  -5  13       18.27       23.78      8.72 o 
  -7  -4  13       23.75       24.84      7.37 o 
  -6  -4  13      146.07      165.28     16.23 o 
  -4  -4  13       32.24       22.23      7.11 o 
  -3  -4  13       30.19       28.58      8.61 o 
  -2  -4  13      282.62      284.85     22.26 o 
  -1  -4  13       31.58       25.29      8.18 o 
   0  -4  13       40.09       38.53      9.24 o 
   1  -4  13       22.76       24.56      8.18 o 
   2  -4  13      184.80      191.20     18.68 o 
   3  -4  13        1.83        6.34      5.51 o 
   4  -4  13       18.48       24.24      9.53 o 
  -8  -3  13       85.50       97.72     12.81 o 
  -7  -3  13       52.89       52.42      9.78 o 
  -6  -3  13      131.57      129.20     14.31 o 
  -5  -3  13       10.73        0.87      4.68 o 
  -3  -3  13       57.42       46.52      8.99 o 
  -2  -3  13      105.78      110.42      7.55 o 
  -1  -3  13       19.70       15.27      9.11 o 
   0  -3  13      525.09      511.40     18.63 o 
   1  -3  13      138.00      115.92      9.15 o 
   2  -3  13       41.05       30.51      7.70 o 
   3  -3  13        5.08       12.86      7.36 o 
   4  -3  13       52.55       43.99      9.81 o 
  -9  -2  13       45.36       45.42     10.02 o 
  -7  -2  13       10.67        1.20      4.34 o 
  -6  -2  13      231.34      212.63     17.88 o 
  -5  -2  13      221.77      199.19     16.98 o 
  -3  -2  13       39.50       43.89      4.25 o 
  -2  -2  13      314.88      346.96     13.06 o 
  -1  -2  13      142.43      139.26      8.50 o 
   0  -2  13       87.34       94.44      7.57 o 
   1  -2  13       31.97       37.22     13.50 o 
   2  -2  13      204.33      199.69     11.79 o 
   3  -2  13      347.07      346.04     16.19 o 
   4  -2  13      203.13      183.83     17.93 o 
   5  -2  13       60.58       63.09     11.60 o 
   6  -2  13       17.24       26.87      9.35 o 
  -9  -1  13       52.20       64.45     11.51 o 
  -8  -1  13       32.22       47.09     10.25 o 
  -7  -1  13       99.98      108.48     13.04 o 
  -6  -1  13      141.27      139.19     14.66 o 
  -5  -1  13       17.54       16.10      5.81 o 
  -4  -1  13      462.05      453.25     25.45 o 
  -3  -1  13      299.37      302.28      9.98 o 
  -2  -1  13      309.02      303.20     11.74 o 
  -1  -1  13       35.14       28.42      4.08 o 
   0  -1  13        1.91        4.66      2.71 o 
   1  -1  13      277.87      263.60     30.19 o 
   2  -1  13       95.55       85.77      7.37 o 
   3  -1  13      136.67      142.52     14.75 o 
   4  -1  13      134.72      131.98     15.11 o 
   5  -1  13      115.16      125.00     15.33 o 
   6  -1  13       17.96       23.80      8.70 o 
 -10   0  13        0.99        5.35      5.67 o 
  -9   0  13        2.02       -2.36      4.62 o 
  -8   0  13        4.54       14.89      6.50 o 
  -7   0  13      117.66      133.08     14.80 o 
  -6   0  13       58.19       63.02      7.31 o 
  -5   0  13      367.12      364.99     23.42 o 
  -4   0  13      404.16      395.52     23.78 o 
  -3   0  13        5.96        3.46      3.82 o 
  -2   0  13      364.04      376.88     14.77 o 
  -1   0  13       27.30       36.36      6.81 o 
   0   0  13      201.97      182.99     14.81 o 
   1   0  13        5.14       -4.47      5.06 o 
   2   0  13       86.68       77.28     10.55 o 
   3   0  13      103.23       92.64     12.28 o 
   4   0  13        0.04        4.12      4.81 o 
   5   0  13       20.65       40.66      9.33 o 
   6   0  13        4.30       -6.90      6.47 o 
  -9   1  13       50.53       68.40     11.61 o 
  -8   1  13       32.13       40.06      9.35 o 
  -7   1  13       99.36      103.37     13.36 o 
  -6   1  13      139.55      132.41     14.12 o 
  -5   1  13       20.41       18.48      6.13 o 
  -4   1  13      453.04      438.38     17.40 o 
  -3   1  13      294.48      312.28     12.20 o 
  -2   1  13      308.70      301.98      8.90 o 
  -1   1  13       39.17       39.60      3.30 o 
   0   1  13        1.37        4.15      3.09 o 
   1   1  13      294.41      282.56     13.61 o 
   2   1  13       96.92       82.83     11.35 o 
   3   1  13      140.07      140.28     15.00 o 
   4   1  13      132.77      140.33     15.52 o 
   5   1  13      113.65      129.46     16.06 o 
   6   1  13       18.39       11.54      6.08 o 
  -9   2  13       44.68       54.36     10.89 o 
  -8   2  13       89.13       77.44     12.00 o 
  -7   2  13        9.05        6.39      5.67 o 
  -6   2  13      222.02      249.06     19.50 o 
  -5   2  13      222.19      253.17     18.52 o 
  -4   2  13       14.21        8.45      4.39 o 
  -3   2  13       43.81       40.77      7.00 o 
  -2   2  13      313.46      309.89     18.14 o 
  -1   2  13      142.95      142.07      7.31 o 
   0   2  13       88.02       86.15      5.55 o 
   1   2  13       32.86       44.05      3.93 o 
   2   2  13      195.95      163.72     19.18 o 
   3   2  13      355.42      352.16     15.99 o 
   4   2  13      206.36      187.88     11.46 o 
   5   2  13       60.89       73.73     12.21 o 
   6   2  13       16.99       24.44      7.72 o 
  -8   3  13       85.58      115.89     14.98 o 
  -7   3  13       53.36       50.43      9.27 o 
  -6   3  13      131.16      134.03     14.66 o 
  -5   3  13        9.45        9.72      5.30 o 
  -4   3  13      150.43      151.31     13.81 o 
  -3   3  13       59.84       67.97      8.78 o 
  -2   3  13      106.92       89.38      9.15 o 
  -1   3  13       20.60       15.51      4.13 o 
   1   3  13      138.35      130.68     15.40 o 
   2   3  13       42.16       39.56      6.12 o 
   3   3  13        5.24        5.72      2.72 o 
   4   3  13       50.68       53.77     10.94 o 
   5   3  13       40.69       33.76      9.07 o 
  -7   4  13       23.01       25.31      7.82 o 
  -6   4  13      148.97      157.59     16.35 o 
  -5   4  13       12.89        9.22      4.90 o 
  -4   4  13       32.28       32.95      7.05 o 
  -3   4  13       30.03       23.10      5.53 o 
  -2   4  13      273.55      275.98     16.99 o 
   3   4  13        1.54        2.01      4.95 o 
   4   4  13       17.07       20.56      7.93 o 
  -5   5  13       14.13       12.51      5.23 o 
  -4   5  13      141.84      160.93     15.13 o 
  -3  -5  14        5.15        5.80      5.86 o 
  -2  -5  14       35.76       37.23      9.81 o 
  -1  -5  14        5.96       -4.25      5.73 o 
  -6  -4  14       48.18       51.31      9.72 o 
  -4  -4  14       22.68       28.72      8.32 o 
  -3  -4  14       14.54        9.61      5.45 o 
  -2  -4  14      258.37      238.65     20.53 o 
  -1  -4  14        8.16       12.74      7.06 o 
   0  -4  14       28.16       21.86      6.97 o 
   1  -4  14        0.41       -2.01      5.46 o 
   2  -4  14       54.17       45.79     10.80 o 
  -8  -3  14       90.44       88.92     12.58 o 
  -7  -3  14       48.41       37.95      8.38 o 
  -6  -3  14       91.05       92.48     12.54 o 
  -5  -3  14       64.50       57.13      9.98 o 
  -4  -3  14      204.25      199.39     17.94 o 
  -3  -3  14       16.69       16.08      6.48 o 
  -2  -3  14       94.91       69.88     10.79 o 
  -1  -3  14        9.65       10.47      6.53 o 
   0  -3  14      111.49      121.73      9.07 o 
   1  -3  14        5.65        0.23      3.15 o 
   2  -3  14       28.29       27.83      5.52 o 
   3  -3  14        4.47        6.06      3.91 o 
   4  -3  14       57.50       76.57     15.42 o 
  -9  -2  14       82.72      101.86     15.02 o 
  -8  -2  14       51.67       42.79      9.27 o 
  -7  -2  14       42.57       52.40      9.88 o 
  -6  -2  14       89.62       72.75     10.99 o 
  -5  -2  14       14.71        9.10      5.36 o 
  -4  -2  14       15.54       15.05      5.76 o 
  -3  -2  14       80.44       61.78      9.39 o 
  -2  -2  14       88.39       79.01      6.37 o 
  -1  -2  14       41.56       44.37      5.16 o 
   0  -2  14       10.35        5.86      7.78 o 
   1  -2  14       59.32       54.93      6.77 o 
   2  -2  14      184.64      172.69     11.25 o 
   3  -2  14       12.84        9.74      4.24 o 
   4  -2  14       94.94       94.15     13.40 o 
   5  -2  14       24.08       22.03      7.47 o 
  -9  -1  14       47.68       61.33     11.99 o 
  -8  -1  14       25.88       33.22      8.98 o 
  -7  -1  14       15.28       10.46      5.48 o 
  -6  -1  14        6.03        0.55      4.72 o 
  -5  -1  14       42.75       36.95      8.30 o 
  -4  -1  14       12.19        8.49      4.74 o 
  -3  -1  14       62.86       63.58      4.89 o 
  -2  -1  14      224.87      219.73     10.35 o 
  -1  -1  14      185.95      188.98      9.95 o 
   0  -1  14      225.18      227.57     11.39 o 
   1  -1  14       61.97       67.68      6.63 o 
   2  -1  14        3.52        3.61      3.02 o 
   3  -1  14      130.23      139.30     15.21 o 
   4  -1  14        4.14       16.74      7.69 o 
   5  -1  14      119.75      143.38     16.91 o 
  -9   0  14        6.79        2.90      5.11 o 
  -8   0  14       26.35       23.50      8.03 o 
  -7   0  14       81.76      102.35     13.57 o 
  -6   0  14        0.03        0.40      3.29 o 
  -5   0  14        1.13        3.54      4.83 o 
  -4   0  14      163.41      132.66     14.18 o 
  -3   0  14        0.15        1.39      4.03 o 
  -2   0  14      304.89      281.62     13.25 o 
  -1   0  14      266.75      269.46     13.99 o 
   0   0  14       11.71       17.37      6.01 o 
   1   0  14      424.79      411.10     33.58 o 
   2   0  14        4.91       -7.22      5.50 o 
   3   0  14      138.23      150.44     15.96 o 
   4   0  14        4.23        1.07      4.36 o 
   5   0  14       12.82       28.20      8.59 o 
  -9   1  14       46.86       57.43     10.93 o 
  -8   1  14       24.49       28.40      8.07 o 
  -7   1  14       15.36       10.56      5.11 o 
  -6   1  14        6.44        5.06      5.53 o 
  -5   1  14       47.85       61.85      9.65 o 
  -4   1  14       13.43       17.78      4.46 o 
  -3   1  14       62.35       66.63     10.09 o 
  -2   1  14      223.85      211.79     11.83 o 
  -1   1  14      174.13      168.40     10.66 o 
   0   1  14      217.98      207.39     12.02 o 
   1   1  14       65.30       75.49     11.12 o 
   2   1  14        3.73        1.19      3.78 o 
   3   1  14      124.14      164.02     16.91 o 
   4   1  14        3.47        0.76      5.33 o 
   5   1  14      120.07      154.05     18.08 o 
  -9   2  14       82.39      110.66     15.55 o 
  -8   2  14       53.14       79.49     12.16 o 
  -7   2  14       43.68       47.07      9.62 o 
  -6   2  14       85.92       71.99     11.26 o 
  -5   2  14       14.18       22.43      7.39 o 
  -4   2  14       14.43       24.89      6.71 o 
  -3   2  14       75.49       65.22      9.05 o 
  -2   2  14       90.97       91.53      8.99 o 
  -1   2  14       44.80       49.58      5.72 o 
   0   2  14        9.89        9.86      3.16 o 
   1   2  14       54.12       59.85      7.44 o 
   2   2  14      175.77      179.52     11.60 o 
   3   2  14       14.04       20.99      4.50 o 
   4   2  14       95.32      112.50      9.34 o 
   5   2  14       23.13       30.34      8.63 o 
  -8   3  14       87.87       84.30     13.39 o 
  -7   3  14       48.93       36.57      8.35 o 
  -6   3  14       91.19       82.80     11.50 o 
  -5   3  14       62.15       61.01      9.71 o 
  -4   3  14      201.73      210.74     16.78 o 
  -3   3  14       16.41        9.93      4.47 o 
  -2   3  14       96.73       87.45      9.39 o 
  -1   3  14        8.81       11.34      3.56 o 
   1   3  14        5.88        6.34      5.59 o 
   2   3  14       28.38       24.75      6.63 o 
   3   3  14        4.30       12.95      6.37 o 
   4   3  14       53.72       83.03     13.42 o 
  -6   4  14       48.85       60.08     10.60 o 
  -5   4  14       71.85       68.94     10.06 o 
  -4   4  14       22.06       21.10      5.77 o 
  -3   4  14       13.80        8.92      4.18 o 
  -5  -4  15       40.23       43.71     10.24 o 
  -4  -4  15       83.05       73.35     12.61 o 
  -3  -4  15       52.72       49.19      9.89 o 
  -2  -4  15       72.62       64.87     11.45 o 
  -1  -4  15        5.90        3.96      5.48 o 
   0  -4  15       73.47       74.72     12.45 o 
   1  -4  15       74.15       80.35     13.56 o 
  -7  -3  15       45.36       47.26     10.15 o 
  -6  -3  15       30.06       45.01      9.80 o 
  -5  -3  15       44.30       52.36     10.19 o 
  -4  -3  15       70.93       83.47     12.59 o 
  -3  -3  15       45.13       38.93      8.87 o 
  -2  -3  15      127.69      120.78     14.17 o 
  -1  -3  15       97.72       93.39     12.33 o 
   0  -3  15        5.08        5.12      3.21 o 
   1  -3  15        5.59        9.31      4.19 o 
   2  -3  15      117.30      125.55     10.44 o 
   3  -3  15       81.35       90.20      9.47 o 
  -8  -2  15       25.62       32.72      8.85 o 
  -7  -2  15       15.22       10.78      5.36 o 
  -6  -2  15       75.76       48.90      9.24 o 
  -5  -2  15       85.01       87.57     12.63 o 
  -4  -2  15       74.63       88.88      8.36 o 
  -3  -2  15      140.71      130.59     13.61 o 
  -2  -2  15       16.89       19.85      3.94 o 
  -1  -2  15       11.09        6.82      4.57 o 
   0  -2  15      182.78      173.16     10.78 o 
   1  -2  15      114.76      116.63      9.28 o 
   2  -2  15      105.18      109.45     14.10 o 
   3  -2  15       33.44       49.45      9.34 o 
   4  -2  15       36.75       20.80      7.32 o 
  -8  -1  15       13.53        6.32      5.62 o 
  -7  -1  15       51.22       47.23      9.65 o 
  -6  -1  15       88.65       71.17     11.35 o 
  -5  -1  15      122.48      119.06     14.21 o 
  -4  -1  15       87.52       86.37      8.78 o 
  -3  -1  15      234.93      239.94     10.02 o 
  -2  -1  15       52.48       54.49      5.43 o 
  -1  -1  15      295.34      332.03     13.82 o 
   0  -1  15      106.35      118.85      8.48 o 
   1  -1  15       17.13       19.08      4.37 o 
   2  -1  15       50.60       51.87     11.89 o 
   3  -1  15      109.37      101.42     13.49 o 
   4  -1  15        7.31       11.76      6.11 o 
  -9   0  15       36.76       44.45     10.56 o 
  -8   0  15       29.58       25.34      7.81 o 
  -7   0  15       24.56       27.26      7.96 o 
  -6   0  15       16.97       14.03      7.58 o 
  -5   0  15      149.39      155.74     16.33 o 
  -4   0  15      148.64      174.37     16.70 o 
  -3   0  15      464.44      499.35     28.45 o 
  -2   0  15       49.38       47.72      5.89 o 
  -1   0  15       88.07       78.58     17.59 o 
   0   0  15        2.76        5.71      5.10 o 
   1   0  15       32.26       32.10      7.52 o 
   2   0  15        2.95       -5.41      5.28 o 
   3   0  15       11.71        9.20      4.56 o 
   4   0  15      193.42      199.96     19.73 o 
  -8   1  15       13.10       22.21      8.00 o 
  -7   1  15       50.19       33.69      8.44 o 
  -6   1  15       89.63       78.72     11.17 o 
  -5   1  15      124.92      120.91     13.28 o 
  -4   1  15       85.75       80.16     14.57 o 
  -3   1  15      236.41      243.87     19.77 o 
  -2   1  15       55.38       53.94      6.46 o 
  -1   1  15      286.70      303.51     15.03 o 
   0   1  15      107.13      105.78     13.27 o 
   1   1  15       17.51       18.21      4.57 o 
   2   1  15       52.17       45.63      9.40 o 
   3   1  15      118.12      125.96     10.75 o 
   4   1  15        7.58        9.64      5.67 o 
  -8   2  15       27.14       21.53      7.61 o 
  -7   2  15       15.67       19.86      7.22 o 
  -6   2  15       74.05       77.60     11.66 o 
  -5   2  15       86.22       85.67     11.92 o 
  -4   2  15       72.19       62.65      9.38 o 
  -3   2  15      139.43      144.10     13.08 o 
  -2   2  15       16.48       15.22      3.79 o 
  -1   2  15       11.03       12.36      2.96 o 
   0   2  15      187.75      182.47     12.11 o 
   1   2  15      113.44      124.02     10.07 o 
   2   2  15      105.29      106.30      9.45 o 
   3   2  15       32.56       35.74      5.88 o 
   4   2  15       34.96       57.99     11.51 o 
  -7   3  15       46.57       39.84      9.23 o 
  -6   3  15       31.28       35.15      8.57 o 
  -5   3  15       44.35       32.53      8.01 o 
  -4   3  15       71.93       85.15     10.68 o 
  -3   3  15       45.10       45.84      7.83 o 
  -2   3  15      124.23      127.62     11.63 o 
   1   3  15        5.27        3.11      5.60 o 
   2   3  15      115.55      127.23     17.86 o 
   3   3  15       79.46      104.10     15.15 o 
  -5   4  15       39.66       44.46      9.07 o 
  -4   4  15       86.99       88.75     10.94 o 
  -3  -4  16        3.60       -4.40      6.15 o 
  -2  -4  16        1.31       -0.15      4.96 o 
  -1  -4  16        4.47        8.00      7.08 o 
  -6  -3  16       40.56       45.09      9.66 o 
  -5  -3  16       12.90        8.65      4.13 o 
  -4  -3  16        4.30        1.06      5.32 o 
  -3  -3  16       22.03       23.89      7.17 o 
  -2  -3  16      135.19      134.13     15.43 o 
  -1  -3  16        5.85        8.21      5.74 o 
   0  -3  16       99.05      111.20     14.20 o 
   1  -3  16        6.48        5.47      9.04 o 
   2  -3  16       53.01       48.84      7.08 o 
  -7  -2  16       48.40       54.26     10.13 o 
  -6  -2  16        3.84        7.57      5.50 o 
  -5  -2  16       97.40       99.98      9.27 o 
  -4  -2  16       60.39       71.63      7.74 o 
  -3  -2  16       60.21       60.56      9.79 o 
  -2  -2  16       26.80       31.60      7.33 o 
  -1  -2  16       22.44       20.45      4.31 o 
   0  -2  16       38.12       31.85      5.21 o 
   1  -2  16       87.55       90.15      8.41 o 
   2  -2  16        3.02        1.13      4.24 o 
   3  -2  16       31.68       37.63      6.29 o 
  -8  -1  16        9.97       -1.19      5.28 o 
  -7  -1  16       66.02       63.14     11.58 o 
  -6  -1  16       19.40       23.72      7.46 o 
  -5  -1  16       52.22       52.39      6.59 o 
  -4  -1  16       18.36       12.81      3.60 o 
  -3  -1  16       49.41       49.82      6.11 o 
  -2  -1  16       18.37       15.97      3.08 o 
  -1  -1  16      286.60      292.56     13.30 o 
   0  -1  16       40.43       33.22      5.81 o 
   1  -1  16       61.46       64.14      7.06 o 
   2  -1  16       75.20       71.96      7.59 o 
   3  -1  16       76.66       85.74     12.75 o 
  -8   0  16       15.61       20.72      7.16 o 
  -7   0  16       13.32       20.96      7.35 o 
  -6   0  16       21.73       18.96      5.08 o 
  -5   0  16       11.05        9.21      5.19 o 
  -4   0  16        0.01       -1.16      5.06 o 
  -3   0  16      200.34      207.03     18.72 o 
  -2   0  16      112.56      114.55      9.29 o 
  -1   0  16       54.93       49.29      6.48 o 
   0   0  16        4.73        9.25      6.49 o 
   1   0  16      247.90      235.71     19.33 o 
   2   0  16       16.86        9.15      5.71 o 
   3   0  16       23.31       22.49      7.72 o 
  -8   1  16       10.10       22.01      7.86 o 
  -7   1  16       66.79       71.01     12.07 o 
  -6   1  16       19.33       19.71      6.65 o 
  -5   1  16       53.50       49.28      9.83 o 
  -4   1  16       17.73       15.68      4.32 o 
  -3   1  16       47.12       57.08     10.25 o 
  -2   1  16       17.20       24.44      5.12 o 
  -1   1  16      288.15      273.11     14.84 o 
   0   1  16       39.37       36.32      5.98 o 
   1   1  16       61.82       60.71      7.54 o 
   2   1  16       72.64       68.08     12.54 o 
   3   1  16       75.14       80.28      8.54 o 
  -7   2  16       49.87       47.78      9.40 o 
  -6   2  16        3.72       17.57      6.77 o 
  -5   2  16       97.27       99.88     12.75 o 
  -4   2  16       60.30       51.93      9.09 o 
  -3   2  16       58.55       55.18      8.60 o 
  -2   2  16       26.12       26.69      4.82 o 
  -1   2  16       22.22       22.49      4.38 o 
   0   2  16       37.24       29.74      5.54 o 
   1   2  16       88.85      102.34     24.36 o 
   2   2  16        3.49        3.87      6.05 o 
   3   2  16       31.66       29.03      5.88 o 
  -6   3  16       38.43       43.99      9.06 o 
  -5   3  16       12.38       19.90      7.66 o 
  -4   3  16        4.11       -0.09      3.23 o 
  -3   3  16       23.22       16.39      5.30 o 
   1   3  16        6.09       14.89      6.61 o 
   2   3  16       55.26       71.96      8.18 o 
  -4  -3  17       63.92       69.56     12.22 o 
  -3  -3  17       34.87       37.54      8.66 o 
  -2  -3  17       79.17       88.57     12.56 o 
  -1  -3  17       17.77       25.99      7.53 o 
   0  -3  17        2.01        5.12      6.34 o 
  -6  -2  17        3.75       12.56      5.20 o 
  -5  -2  17       10.52        7.92      3.99 o 
  -4  -2  17       49.12       58.32      9.91 o 
  -3  -2  17        4.32        6.63      4.01 o 
  -2  -2  17       21.17       25.86      6.71 o 
  -1  -2  17       82.92      107.10     12.93 o 
   0  -2  17       89.30       93.39      8.45 o 
   1  -2  17       18.24       13.01      4.13 o 
  -7  -1  17       98.04      113.56     15.25 o 
  -6  -1  17       24.17       21.71      7.57 o 
  -5  -1  17       40.89       54.15     10.53 o 
  -4  -1  17       30.12       26.95      8.43 o 
  -3  -1  17       49.42       41.80      9.44 o 
  -2  -1  17       42.16       45.06      9.74 o 
  -1  -1  17        2.44        1.44      3.38 o 
   0  -1  17       76.19       69.19     10.37 o 
   1  -1  17       44.71       48.17      9.35 o 
   2  -1  17       16.31       21.74      6.74 o 
  -7   0  17       10.96        9.54      6.18 o 
  -6   0  17       81.50       85.45      9.63 o 
  -5   0  17      194.01      237.11     21.69 o 
  -4   0  17        3.36        5.66      4.89 o 
  -3   0  17       10.30       24.89      7.77 o 
  -2   0  17       33.90       27.71      5.13 o 
  -1   0  17       13.99       12.89      6.36 o 
   0   0  17        2.85        2.18      3.16 o 
   1   0  17       24.78       24.78      7.54 o 
   2   0  17       33.16       25.90      7.17 o 
  -7   1  17       97.89       96.85     14.13 o 
  -6   1  17       23.48       19.46      6.10 o 
  -5   1  17       39.61       44.48      9.13 o 
  -4   1  17       30.75       35.61      5.98 o 
  -3   1  17       49.99       45.24      6.27 o 
  -2   1  17       40.90       40.19      9.17 o 
  -1   1  17        1.70        1.03      3.84 o 
   0   1  17       77.65       90.57     10.83 o 
   1   1  17       44.10       57.97      7.51 o 
   2   1  17       17.47       27.43      5.59 o 
  -6   2  17        3.92        0.93      5.42 o 
  -5   2  17       11.68       20.33      7.51 o 
  -4   2  17       47.77       46.19      8.66 o 
  -3   2  17        3.87        8.41      4.36 o 
  -2   2  17       20.53       22.76      4.40 o 
  -1   2  17       82.18      110.53     14.19 o 
   0   2  17       89.62       97.57      9.55 o 
   1   2  17       20.01       27.35      5.69 o 
  -4   3  17       63.06       77.12     10.73 o 
  -4  -2  18       53.43       57.82     11.59 o 
  -3  -2  18       10.06       10.54      4.28 o 
  -2  -2  18       68.73       73.06     11.69 o 
  -1  -2  18      162.17      162.58     15.94 o 
  -5  -1  18       38.09       42.24     10.09 o 
  -4  -1  18      138.36      135.93     16.86 o 
  -3  -1  18      147.28      175.09     19.14 o 
  -2  -1  18       10.50        9.59      6.11 o 
   0  -1  18       51.19       64.81     10.52 o 
  -6   0  18       83.50       82.46      9.43 o 
  -5   0  18       56.96       69.48     12.64 o 
  -4   0  18        0.45       11.82      7.26 o 
  -3   0  18       16.01        9.50      5.96 o 
  -2   0  18       44.65       44.81      6.42 o 
  -1   0  18      176.02      181.59     12.60 o 
   0   0  18        0.53        6.81      3.97 o 
   1   0  18       11.49       10.56      3.82 o 
  -5   1  18       38.29       31.64      8.27 o 
  -4   1  18      139.91      163.35     12.06 o 
  -3   1  18      148.10      180.15     12.68 o 
  -2   1  18       10.87       12.14      5.60 o 
  -1   1  18       31.08       41.62      6.51 o 
   0   1  18       48.02       47.16      6.83 o 
  -4   2  18       55.18       61.30     10.22 o 
  -3   2  18        9.88        0.58      3.63 o 
  -2   2  18       68.52       53.54     10.46 o 
  -1   2  18      158.55      166.76     17.79 o 
                                                 
